# Supplementary material for: Studies Into β-Glucan Recognition in Fish Suggests a Key Role for the C-Type Lectin Pathway
Source: Front Immunol. 2019 Feb 26;10:280. doi: 10.3389/fimmu.2019.00280 (PMC6400144; doi:10.3389/fimmu.2019.00280)
Supplement: Supplementary file 1 [file Table_1.XLSX]

## Sheet: Sheet1
Supplementary table 1: Genelist of curdlan differentially expressed genes (DEGs) with Ensembl zebrafish gene ID or NCBI protein ID. NA refers to genes for which no valid zebrafish annotation could be identified. Differential gene expression was analysed with DESeq2 or edgeR. Genes are considered differentially expressed genes if p adjusted by DESeq2 < 0.05 and FDR by edgeR < 0.05.
Cypcar	Ensembl zebrafish ID or NCBI protein ID	p adjusted DESeq2	FDR edgeR
cypCar_00000236	ENSDARG00000019564	0.000593127	2.6731e-07
cypCar_00000330	ENSDARG00000073743	1.09862e-08	3.21235e-26
cypCar_00000607	ENSDARG00000060498	1.1507e-07	3.06597e-16
cypCar_00000653	ENSDARG00000088087	0.0200475	7.50538e-06
cypCar_00000656	ENSDARG00000035420	0.0409106	8.90447e-05
cypCar_00000704	ENSDARG00000045066	0.000606753	6.03915e-09
cypCar_00000718	ENSDARG00000040280	6.90917e-06	1.14519e-18
cypCar_00000769	ENSDARG00000060184	8.07741e-06	1.45971e-11
cypCar_00000817	ENSDARG00000026313	0.01093	3.60064e-07
cypCar_00000962	ENSDARG00000045190	2.61899e-05	4.16458e-16
cypCar_00001047	ENSDARG00000007836	0.000559935	5.18592e-06
cypCar_00001100	ENSDARG00000056259	0.0102327	1.23049e-05
cypCar_00001145	ENSDARG00000063040	0.0119111	2.92153e-07
cypCar_00001250	ENSDARG00000013168	0.00218105	3.9929e-10
cypCar_00001293	XP_021322586.1	1.46093e-14	1.82345e-42
cypCar_00001295	ENSDARG00000079175	0.00475636	3.0397e-05
cypCar_00001349	ENSDARG00000042332	6.58495e-25	9.52693e-41
cypCar_00001377	ENSDARG00000101009	0.00545016	2.67246e-07
cypCar_00001390	ENSDARG00000102987	1.7189e-05	3.9114e-14
cypCar_00001411	XP_007257232.2	0.0119607	5.20918e-05
cypCar_00001454	ENSDARG00000042379	0.00202998	9.78247e-09
cypCar_00001517	ENSDARG00000094210	3.39898e-05	2.35069e-08
cypCar_00001547	ENSDARG00000038686	0.0219447	0.00195353
cypCar_00002074	ENSDARG00000053091	0.00213828	4.11077e-09
cypCar_00002115	ENSDARG00000045946	0.0179805	1.18771e-05
cypCar_00002150	ENSDARG00000042725	0.00141017	1.01726e-06
cypCar_00002201	ENSDARG00000010752	0.0406137	3.76706e-56
cypCar_00002223	ENSDARG00000075851	0.0203024	7.17787e-09
cypCar_00002240	ENSDARG00000067672	2.0227e-19	1.38085e-49
cypCar_00002309	ENSDARG00000057644	0.00298333	1.8034e-08
cypCar_00002502	ENSDARG00000033587	1.7755e-08	6.76622e-42
cypCar_00002514	ENSDARG00000090728	7.16601e-07	1.05835e-22
cypCar_00002613	ENSDARG00000027182	0.0283959	4.77849e-06
cypCar_00002656	ENSDARG00000077308	4.3505e-79	3.24127e-176
cypCar_00002664	ENSDARG00000010255	0.0127558	6.37786e-06
cypCar_00002672	ENSDARG00000002285	1.54522e-07	1.31923e-14
cypCar_00002793	ENSDARG00000055648	0.00243085	2.43159e-07
cypCar_00002997	ENSDARG00000055064	2.42238e-06	5.24981e-13
cypCar_00003050	ENSDARG00000074782	3.10694e-05	5.97086e-20
cypCar_00003094	ENSDARG00000070453	1.15627e-12	7.01521e-24
cypCar_00003257	ENSDARG00000004218	1.29725e-07	4.30696e-27
cypCar_00003274	ENSDARG00000090873	0.0443651	0.000724719
cypCar_00003416	ENSDARG00000015355	0.00702888	1.47563e-08
cypCar_00003642	ENSDARG00000059933	5.11734e-06	1.61264e-17
cypCar_00004228	ENSDARG00000007823	2.27282e-07	2.854e-23
cypCar_00004257	ENSDARG00000052330	0.000659745	9.17315e-09
cypCar_00004342	ENSDARG00000021647	0.0140282	1.61235e-06
cypCar_00004424	ENSDARG00000031976	1.62113e-49	2.66574e-100
cypCar_00004459	ENSDARG00000089871	1.18778e-27	7.03604e-60
cypCar_00004633	ENSDARG00000019815	0.000157648	5.06717e-14
cypCar_00004634	ENSDARG00000006526	4.33773e-12	1.05674e-28
cypCar_00004646	ENSDARG00000015003	0.0242741	0.00211202
cypCar_00004685	ENSDARG00000002877	0.00513981	2.83138e-09
cypCar_00004741	ENSDARG00000099195	0.00730526	2.11875e-07
cypCar_00004782	ENSDARG00000074670	0.00959403	6.97088e-07
cypCar_00004823	ENSDARG00000003446	0.047066	0.00114941
cypCar_00004826	ENSDARG00000013681	1.98236e-18	7.622e-32
cypCar_00004827	ENSDARG00000013681	3.88497e-10	1.09276e-26
cypCar_00004911	ENSDARG00000070426	0.0383163	1.62485e-05
cypCar_00005084	ENSDARG00000068407	0.00230357	7.17941e-09
cypCar_00005097	ENSDARG00000019861	0.00276797	7.92162e-05
cypCar_00005142	ENSDARG00000020645	1.68464e-05	5.05193e-13
cypCar_00005345	ENSDARG00000037805	0.0121514	7.92226e-09
cypCar_00005357	ENSDARG00000102160	0.00511739	6.64573e-08
cypCar_00005544	ENSDARG00000099969	0.0288056	5.94802e-05
cypCar_00005601	ENSDARG00000038938	0.0182129	4.77568e-05
cypCar_00005974	ENSDARG00000013750	0.0144338	5.45917e-06
cypCar_00006002	ENSDARG00000099382	6.57272e-29	5.2882e-75
cypCar_00006003	ENSDARG00000099382	1.33721e-05	4.30577e-23
cypCar_00006073	ENSDARG00000000796	8.82228e-17	4.582e-57
cypCar_00006113	ENSDARG00000027183	0.0401587	0.0108898
cypCar_00006120	ENSDARG00000016154	8.9521e-10	2.00776e-25
cypCar_00006145	ENSDARG00000035435	4.19169e-10	5.00454e-15
cypCar_00006267	ENSDARG00000006353	0.0173753	7.14098e-07
cypCar_00006328	ENSDARG00000037873	1.52026e-07	4.39344e-18
cypCar_00006698	ENSDARG00000074850	0.0403051	0.00270523
cypCar_00006712	ENSDARG00000018898	0.0245793	2.43159e-07
cypCar_00006730	ENSDARG00000010752	0.0123484	7.7987e-06
cypCar_00006741	ENSDARG00000054302	0.00670871	3.14259e-05
cypCar_00006788	ENSDARG00000089156	0.0305447	4.69732e-07
cypCar_00006890	ENSDARG00000105503	0.0372822	1.89316e-05
cypCar_00006936	ENSDARG00000061223	0.0288697	5.52408e-06
cypCar_00007006	ENSDARG00000028099	0.0176548	4.29823e-06
cypCar_00007077	ENSDARG00000000796	5.38358e-33	5.35153e-85
cypCar_00007125	ENSDARG00000026611	3.15377e-08	2.23468e-25
cypCar_00007206	ENSDARG00000041060	0.00191061	0.000163814
cypCar_00007216	XP_005166455.1	0.000126678	1.08e-13
cypCar_00007518	ENSDARG00000051768	0.0220912	5.84571e-06
cypCar_00007642	ENSDARG00000077383	3.86133e-08	6.44508e-16
cypCar_00007666	ENSDARG00000076765	7.26058e-07	4.22368e-18
cypCar_00007685	ENSDARG00000058966	0.0371698	2.6234e-06
cypCar_00007903	ENSDARG00000069844	4.18374e-19	4.74749e-231
cypCar_00008269	ENSDARG00000002745	4.42268e-18	1.1777e-54
cypCar_00008323	ENSDARG00000054304	1.17749e-05	2.91825e-16
cypCar_00008325	ENSDARG00000076534	7.26493e-05	3.23695e-16
cypCar_00008326	ENSDARG00000076534	0.0102612	7.14764e-09
cypCar_00008386	ENSDARG00000032849	0.0121508	2.39529e-05
cypCar_00008419	ENSDARG00000019360	0.0312149	0.00185384
cypCar_00008437	ENSDARG00000103540	7.45666e-07	2.84441e-15
cypCar_00008536	ENSDARG00000019861	5.26722e-12	4.12172e-18
cypCar_00008561	ENSDARG00000043285	0.0185897	1.0803e-06
cypCar_00008762	ENSDARG00000037495	9.41474e-06	1.3986e-19
cypCar_00008876	ENSDARG00000101914	0.013822	1.37849e-05
cypCar_00009067	AHX22538.1	3.08645e-08	1.05422e-23
cypCar_00009068	AHX22538.1	3.24504e-10	1.26036e-25
cypCar_00009189	ENSDARG00000076914	2.33752e-21	9.84137e-55
cypCar_00009247	ENSDARG00000021004	2.00234e-10	2.24573e-26
cypCar_00009321	ENSDARG00000002172	0.00386514	6.87716e-08
cypCar_00009358	ENSDARG00000023933	0.00554802	1.73642e-07
cypCar_00009375	ENSDARG00000079756	2.36729e-06	1.42714e-19
cypCar_00009472	ENSDARG00000042210	0.00011965	2.57261e-20
cypCar_00009509	ENSDARG00000024546	0.031175	5.60416e-05
cypCar_00009510	ENSDARG00000010276	0.00883278	5.73078e-30
cypCar_00009605	ENSDARG00000004405	1.87921e-28	9.66775e-75
cypCar_00009630	ENSDARG00000103271	0.0064026	3.41589e-08
cypCar_00009670	NA	0.0203129	0.000178966
cypCar_00009705	ENSDARG00000060415	0.0135235	2.18708e-07
cypCar_00009969	ENSDARG00000092322	0.0483157	9.87758e-06
cypCar_00009970	XP_021333849.1	0.0357388	2.40521e-20
cypCar_00010048	ENSDARG00000101317	1.21417e-10	2.65538e-28
cypCar_00010160	ENSDARG00000056856	1.0053e-06	1.6453e-11
cypCar_00010325	ENSDARG00000071384	0.00621016	6.38186e-26
cypCar_00010463	ENSDARG00000062374	0.00118392	1.07569e-08
cypCar_00010471	ENSDARG00000074502	0.00236002	3.06959e-09
cypCar_00010506	ENSDARG00000012671	0.0385442	2.51361e-06
cypCar_00010626	ENSDARG00000062974	1.74219e-06	3.0052e-17
cypCar_00010810	ENSDARG00000052279	0.0185897	1.7618e-06
cypCar_00010844	ENSDARG00000044011	0.0418483	0.000289588
cypCar_00011081	ENSDARG00000060200	0.000136276	1.53664e-08
cypCar_00011113	ENSDARG00000104555	0.00545016	2.25508e-08
cypCar_00011309	ENSDARG00000024365	4.30598e-05	1.31923e-14
cypCar_00011330	ENSDARG00000055897	1.20885e-15	9.96488e-44
cypCar_00011385	ENSDARG00000006251	3.40208e-07	5.47584e-16
cypCar_00011523	ENSDARG00000077155	0.000786026	1.38789e-13
cypCar_00011769	ENSDARG00000077709	0.0205363	7.24488e-06
cypCar_00012028	ENSDARG00000060113	0.0480619	7.10586e-05
cypCar_00012042	ENSDARG00000090625	4.10455e-05	2.87799e-16
cypCar_00012050	ENSDARG00000037421	0.0369036	0.000163353
cypCar_00012109	ENSDARG00000058180	0.0173571	5.55616e-07
cypCar_00012113	ENSDARG00000077549	1.86444e-18	1.38979e-43
cypCar_00012255	ENSDARG00000093931	1.90602e-07	2.54914e-16
cypCar_00012427	ENSDARG00000078186	0.0173571	9.72981e-05
cypCar_00012440	ENSDARG00000056481	0.0292962	0.00101437
cypCar_00012490	ENSDARG00000035435	0.000118026	3.88084e-12
cypCar_00012514	ENSDARG00000062352	1.26703e-20	1.18431e-52
cypCar_00012666	ENSDARG00000102758	7.52619e-06	7.47826e-13
cypCar_00012839	ENSDARG00000024874	0.00537955	4.82531e-07
cypCar_00013432	ENSDARG00000062646	0.0376958	6.84286e-05
cypCar_00013505	ENSDARG00000058557	0.00213828	3.70848e-10
cypCar_00013695	ENSDARG00000005481	1.98958e-11	1.61609e-19
cypCar_00013724	ENSDARG00000021059	1.78129e-17	4.0571e-31
cypCar_00013841	ENSDARG00000002445	0.000137402	3.7927e-14
cypCar_00013856	ENSDARG00000078430	0.00194437	5.57644e-10
cypCar_00013922	ENSDARG00000005481	2.7136e-12	2.89492e-20
cypCar_00013931	ENSDARG00000005049	3.88042e-06	3.51952e-24
cypCar_00014036	ENSDARG00000019383	0.0191456	1.43387e-05
cypCar_00014066	ENSDARG00000012945	0.00860976	7.29055e-06
cypCar_00014145	ENSDARG00000001953	1.68464e-05	5.87795e-14
cypCar_00014182	ENSDARG00000019815	0.00108542	9.47226e-12
cypCar_00014477	ENSDARG00000021987	0.00545109	2.0327e-08
cypCar_00014498	ENSDARG00000104571	0.0200475	1.11927e-06
cypCar_00014604	ENSDARG00000015653	3.50303e-09	1.31434e-14
cypCar_00014660	ENSDARG00000093198	0.0191679	0.00290496
cypCar_00014699	ENSDARG00000031246	0.0116797	1.22237e-07
cypCar_00014731	ENSDARG00000002986	0.00411879	6.40505e-08
cypCar_00014784	ENSDARG00000074501	0.026715	1.11316e-06
cypCar_00015021	ENSDARG00000070426	0.0126727	4.2127e-06
cypCar_00015036	ENSDARG00000058731	3.1993e-21	1.07256e-66
cypCar_00015183	ENSDARG00000102097	1.55863e-07	1.81953e-24
cypCar_00015305	ENSDARG00000031776	0.027943	0.000389664
cypCar_00015419	ENSDARG00000044142	0.0145137	9.3565e-06
cypCar_00015661	ENSDARG00000093684	0.00602438	2.4085e-12
cypCar_00015663	XP_003200217.3	1.02839e-07	5.41666e-22
cypCar_00015701	ENSDARG00000031426	1.05718e-05	4.93925e-14
cypCar_00015782	ENSDARG00000102106	1.09862e-08	4.13267e-19
cypCar_00015806	ENSDARG00000089404	0.00261187	3.1839e-08
cypCar_00015888	ENSDARG00000038524	0.00581329	4.41244e-09
cypCar_00016104	ENSDARG00000074287	0.00778517	1.3864e-05
cypCar_00016363	ENSDARG00000037706	0.00185103	1.92523e-07
cypCar_00016390	ENSDARG00000075014	1.01385e-26	1.23918e-37
cypCar_00016583	ENSDARG00000060113	0.00543077	5.20366e-09
cypCar_00016624	ENSDARG00000098367	0.0385125	0.000588762
cypCar_00016634	ENSDARG00000100420	0.00101039	5.64827e-09
cypCar_00016657	ENSDARG00000102776	0.00108107	1.37028e-91
cypCar_00016708	ENSDARG00000013763	0.0417763	5.41723e-05
cypCar_00016884	ENSDARG00000009511	2.13822e-13	1.25252e-39
cypCar_00016997	ENSDARG00000104903	0.00621016	1.36093e-07
cypCar_00017019	ENSDARG00000098312	4.34418e-05	2.07693e-11
cypCar_00017130	ENSDARG00000071325	3.33571e-10	7.0563e-31
cypCar_00017224	ENSDARG00000045051	0.0262482	0.000373099
cypCar_00017265	ENSDARG00000004672	0.0484499	2.18507e-05
cypCar_00017477	NP_001070110.1	0.00621016	1.61178e-09
cypCar_00017489	ENSDARG00000009549	0.0480619	0.000947936
cypCar_00017512	ENSDARG00000006754	8.37502e-32	1.08742e-77
cypCar_00017813	ENSDARG00000053456	6.76019e-09	9.86882e-24
cypCar_00017944	ENSDARG00000070669	7.20871e-07	3.49746e-21
cypCar_00018009	ENSDARG00000058348	0.00885384	0.000532154
cypCar_00018053	ENSDARG00000078619	0.0156456	0.000597022
cypCar_00018089	ENSDARG00000040284	0.0289651	5.53651e-07
cypCar_00018133	ENSDARG00000099411	1.02679e-08	1.57122e-23
cypCar_00018188	ENSDARG00000015653	1.51302e-11	1.02246e-16
cypCar_00018377	ENSDARG00000099195	0.00255024	1.36588e-08
cypCar_00018446	ENSDARG00000103522	0.000276274	2.19104e-08
cypCar_00018694	ENSDARG00000059906	2.35643e-12	2.82487e-22
cypCar_00018718	ENSDARG00000017367	0.0421454	5.4838e-05
cypCar_00018751	ENSDARG00000019307	0.00703902	2.12905e-06
cypCar_00018778	ENSDARG00000086724	0.0383163	1.20133e-05
cypCar_00018819	ENSDARG00000089892	0.000659745	4.50513e-05
cypCar_00018821	ENSDARG00000020136	0.00011965	3.77294e-19
cypCar_00018906	ENSDARG00000010794	0.00240648	2.21954e-09
cypCar_00018997	ENSDARG00000023214	0.0360758	1.5398e-05
cypCar_00019159	ENSDARG00000069376	0.000303204	1.79398e-13
cypCar_00019161	ENSDARG00000043394	0.000647954	3.07132e-11
cypCar_00019224	ENSDARG00000044694	0.0222179	1.42731e-05
cypCar_00019342	ENSDARG00000116863	0.0104558	9.42845e-08
cypCar_00019471	ENSDARG00000022303	1.16555e-05	5.12256e-08
cypCar_00019574	ENSDARG00000002533	0.0098631	1.88095e-15
cypCar_00019580	ENSDARG00000029695	0.000327976	5.25741e-08
cypCar_00019647	ENSDARG00000101178	0.0102327	2.00504e-09
cypCar_00019702	ENSDARG00000086098	0.00474317	5.70894e-11
cypCar_00019706	NA	0.000433454	1.83316e-13
cypCar_00019721	ENSDARG00000018382	0.0464459	0.00016614
cypCar_00019724	ENSDARG00000005823	0.000645666	8.78846e-13
cypCar_00019845	ENSDARG00000029443	0.0286355	4.74151e-06
cypCar_00019885	ENSDARG00000058389	0.00676782	7.40838e-05
cypCar_00019973	ENSDARG00000090548	9.37005e-06	1.81168e-11
cypCar_00020003	ENSDARG00000055283	1.56126e-05	8.24512e-14
cypCar_00020093	ENSDARG00000019236	3.60415e-09	4.31832e-14
cypCar_00020168	ENSDARG00000002509	0.000255745	6.1059e-13
cypCar_00020192	ENSDARG00000074233	0.00101705	6.0868e-09
cypCar_00020334	ENSDARG00000094485	0.0117006	0.00017981
cypCar_00020353	ENSDARG00000004539	0.00314442	9.43302e-12
cypCar_00020354	ENSDARG00000024546	0.00545016	3.54571e-05
cypCar_00020372	ENSDARG00000068858	0.00626173	0.00154945
cypCar_00020473	ENSDARG00000016200	0.0300674	5.47997e-05
cypCar_00020524	ENSDARG00000040700	0.00426214	4.36264e-09
cypCar_00020529	ENSDARG00000004218	9.01077e-05	5.47584e-16
cypCar_00020696	ENSDARG00000090728	7.56478e-05	2.99119e-16
cypCar_00020751	ENSDARG00000008388	0.0127558	7.29055e-06
cypCar_00020766	ENSDARG00000031246	0.000521747	1.66497e-10
cypCar_00020808	ENSDARG00000100383	0.0400684	6.9525e-05
cypCar_00020831	ENSDARG00000077399	0.00298904	8.22509e-11
cypCar_00020860	ENSDARG00000008541	6.61499e-12	2.82797e-15
cypCar_00020990	ENSDARG00000099186	0.00856804	1.11958e-05
cypCar_00021257	ENSDARG00000058774	6.73563e-09	8.71548e-25
cypCar_00021522	ENSDARG00000088612	2.70759e-16	6.69739e-39
cypCar_00021523	ENSDARG00000089871	0.00162973	2.66968e-58
cypCar_00021526	ENSDARG00000077169	0.0213721	4.0527e-08
cypCar_00021571	ENSDARG00000017860	0.000660311	1.25832e-86
cypCar_00021645	ENSDARG00000052330	0.000660311	2.85881e-10
cypCar_00021684	ENSDARG00000002353	0.000124899	2.40271e-13
cypCar_00021755	ENSDARG00000051888	0.0127195	1.82743e-05
cypCar_00021793	ENSDARG00000045051	5.43077e-05	1.30611e-12
cypCar_00021868	ENSDARG00000101209	2.11193e-05	1.04282e-14
cypCar_00021869	ENSDARG00000051875	0.00717825	3.73728e-07
cypCar_00022056	ENSDARG00000003216	0.0131272	0.000101351
cypCar_00022128	ENSDARG00000077383	3.46422e-17	3.4813e-39
cypCar_00022394	ENSDARG00000076499	3.61517e-06	1.14519e-18
cypCar_00022397	ENSDARG00000087697	1.12727e-06	7.09901e-15
cypCar_00022469	ENSDARG00000076699	0.00702734	4.69497e-08
cypCar_00022484	ENSDARG00000076318	0.0128718	2.98887e-05
cypCar_00022542	ENSDARG00000079438	0.0330816	1.35718e-05
cypCar_00022565	ENSDARG00000038683	9.91449e-05	1.12573e-07
cypCar_00022618	ENSDARG00000078285	0.0224428	2.18366e-05
cypCar_00022653	ENSDARG00000074149	1.88617e-05	1.67067e-14
cypCar_00022668	ENSDARG00000037476	4.76954e-06	2.22551e-22
cypCar_00022805	ENSDARG00000098108	0.000957353	4.15642e-10
cypCar_00022818	ENSDARG00000040334	3.27228e-07	2.67474e-15
cypCar_00022843	ENSDARG00000044281	0.00676782	2.07329e-05
cypCar_00022882	ENSDARG00000078155	0.00799688	8.09553e-08
cypCar_00022920	ENSDARG00000042667	0.0144631	1.61024e-08
cypCar_00022943	ENSDARG00000098853	1.38774e-07	4.02818e-26
cypCar_00023012	ENSDARG00000013598	0.00338782	7.42729e-11
cypCar_00023027	ENSDARG00000038429	2.55934e-05	1.08659e-12
cypCar_00023082	ENSDARG00000080020	0.00722244	0.000325061
cypCar_00023110	ENSDARG00000090401	1.57876e-13	4.31311e-37
cypCar_00023177	ENSDARG00000003808	0.0186955	4.54063e-07
cypCar_00023226	ENSDARG00000026531	4.01139e-05	1.21632e-08
cypCar_00023432	ENSDARG00000068784	0.000157648	8.35843e-12
cypCar_00023545	ENSDARG00000057737	0.0223194	1.57755e-06
cypCar_00023556	ENSDARG00000045803	0.0200475	0.000816702
cypCar_00023565	ENSDARG00000061951	0.0385125	4.33577e-05
cypCar_00023579	ENSDARG00000062646	0.00615931	1.20895e-06
cypCar_00023622	ENSDARG00000075720	0.0257071	0.00298779
cypCar_00023659	ENSDARG00000098761	0.0276823	5.97277e-07
cypCar_00023696	ENSDARG00000060072	0.0390582	2.54386e-05
cypCar_00023727	ENSDARG00000026531	9.47351e-05	3.92016e-13
cypCar_00023728	ENSDARG00000026531	0.00199783	7.56331e-11
cypCar_00023915	ENSDARG00000005673	0.000472638	1.25252e-39
cypCar_00023948	ENSDARG00000104045	6.49059e-11	3.04239e-34
cypCar_00023956	ENSDARG00000100947	0.00841035	3.02609e-08
cypCar_00024123	ENSDARG00000104472	4.30598e-05	1.62262e-12
cypCar_00024171	ENSDARG00000102887	0.00487223	8.2291e-07
cypCar_00024334	ENSDARG00000104068	0.021822	0.000226471
cypCar_00024410	ENSDARG00000090401	0.0176892	3.37736e-10
cypCar_00024445	ENSDARG00000019521	0.0145971	2.85045e-06
cypCar_00024483	ENSDARG00000012684	1.6627e-11	5.41666e-22
cypCar_00024539	ENSDARG00000031976	3.37012e-50	5.13825e-95
cypCar_00024606	ENSDARG00000032868	0.000268191	8.23671e-06
cypCar_00024646	ENSDARG00000093048	0.0300435	1.88706e-08
cypCar_00024733	ENSDARG00000068965	0.0430771	1.87203e-05
cypCar_00024832	ENSDARG00000068199	1.49379e-06	4.77909e-11
cypCar_00024838	ENSDARG00000037805	0.000117065	2.99623e-09
cypCar_00024959	ENSDARG00000059900	4.07828e-12	5.20913e-26
cypCar_00024972	BAA31458.1	2.4652e-05	1.05416e-16
cypCar_00025210	ENSDARG00000071065	0.00238128	2.33167e-06
cypCar_00025301	ENSDARG00000009830	0.013822	0.00267561
cypCar_00025413	ENSDARG00000035514	0.00149822	5.61698e-09
cypCar_00025498	ENSDARG00000111805	0.00386596	8.41482e-06
cypCar_00025500	ENSDARG00000031848	0.0161044	2.77471e-07
cypCar_00025556	ENSDARG00000013711	0.0407457	0.000323224
cypCar_00025688	ENSDARG00000105503	0.0065485	3.96848e-07
cypCar_00025737	ENSDARG00000079756	2.03745e-07	7.95106e-17
cypCar_00025748	ENSDARG00000057890	0.0194669	3.50708e-07
cypCar_00025801	ENSDARG00000014386	7.16135e-11	6.73146e-18
cypCar_00025819	ENSDARG00000055854	2.16601e-08	2.0374e-23
cypCar_00026064	ENSDARG00000105142	2.1502e-07	5.70426e-13
cypCar_00026129	ENSDARG00000070542	0.000152441	1.17406e-06
cypCar_00026131	ENSDARG00000019838	0.00654493	1.18678e-05
cypCar_00026229	ENSDARG00000058389	0.00978486	3.01413e-08
cypCar_00026570	ENSDARG00000090501	2.25353e-07	1.88653e-09
cypCar_00026584	ENSDARG00000052997	0.0336436	2.18207e-08
cypCar_00026683	XP_021322018.1	8.07741e-06	9.84106e-20
cypCar_00026925	ENSDARG00000004539	0.0022259	4.17598e-95
cypCar_00026926	ENSDARG00000024546	4.61454e-07	7.28059e-15
cypCar_00026988	ENSDARG00000079009	0.000529457	9.43302e-12
cypCar_00027057	ENSDARG00000024314	0.0138316	0.000139266
cypCar_00027090	ENSDARG00000092488	0.0105151	7.31064e-05
cypCar_00027097	ENSDARG00000056795	4.33773e-12	8.23491e-30
cypCar_00027346	ENSDARG00000038964	0.0376958	7.5749e-07
cypCar_00027481	ENSDARG00000013763	0.00180595	2.21652e-08
cypCar_00027636	ENSDARG00000091234	0.0165513	2.13942e-34
cypCar_00027662	ENSDARG00000001953	0.00979151	8.42175e-06
cypCar_00027772	ENSDARG00000101735	0.000478239	1.05516e-11
cypCar_00027787	ENSDARG00000012016	0.00025323	1.34879e-11
cypCar_00028054	ENSDARG00000103830	3.27495e-08	2.59887e-24
cypCar_00028062	ENSDARG00000031911	0.0287119	2.57647e-07
cypCar_00028271	ENSDARG00000098853	0.00532667	3.36274e-06
cypCar_00028528	ENSDARG00000012945	4.16589e-08	3.63111e-23
cypCar_00028628	ENSDARG00000020298	0.0292287	2.87323e-06
cypCar_00028701	ENSDARG00000026611	0.00232809	1.96122e-09
cypCar_00028798	ENSDARG00000036065	2.42238e-06	3.23147e-16
cypCar_00028906	ENSDARG00000114245	0.00676782	1.89316e-05
cypCar_00028919	ENSDARG00000040284	2.88158e-06	4.28416e-13
cypCar_00029128	ENSDARG00000004051	0.0468828	5.55003e-06
cypCar_00029232	ENSDARG00000035514	1.07477e-38	5.36854e-73
cypCar_00029486	ENSDARG00000088612	2.27536e-05	8.89496e-16
cypCar_00029518	ENSDARG00000043475	0.00340156	2.83909e-07
cypCar_00029572	ENSDARG00000079388	0.00194437	8.032e-137
cypCar_00029614	ENSDARG00000069135	0.000372457	6.99066e-10
cypCar_00029725	ENSDARG00000054304	3.37078e-05	8.2523e-15
cypCar_00029727	ENSDARG00000076673	0.00465099	1.61024e-08
cypCar_00029764	ENSDARG00000054973	0.0161044	4.51593e-05
cypCar_00029859	ENSDARG00000058966	4.3653e-13	6.36786e-45
cypCar_00029916	ENSDARG00000035560	0.00213828	1.40761e-09
cypCar_00029949	ENSDARG00000061242	0.0418483	7.37652e-06
cypCar_00030028	ENSDARG00000005049	2.44997e-05	4.6631e-20
cypCar_00030155	ENSDARG00000040432	0.043056	2.20777e-05
cypCar_00030374	XP_021322586.1	0.000118026	1.19196e-17
cypCar_00030459	ENSDARG00000042824	6.14155e-06	1.14329e-13
cypCar_00030468	ENSDARG00000099555	0.0342055	3.25127e-06
cypCar_00030731	ENSDARG00000102300	0.0246723	0.000860962
cypCar_00031287	ENSDARG00000070502	0.00195851	1.39757e-05
cypCar_00031321	ENSDARG00000099555	0.00914316	5.41826e-08
cypCar_00031358	ENSDARG00000103846	0.0130426	3.934e-05
cypCar_00031376	ENSDARG00000055276	9.56579e-08	2.47866e-14
cypCar_00031424	ENSDARG00000091111	0.00281235	8.69229e-10
cypCar_00031440	ENSDARG00000079095	6.11531e-08	2.26897e-20
cypCar_00031491	ENSDARG00000104760	0.0114722	5.10462e-08
cypCar_00031670	ENSDARG00000087706	0.00199136	4.00111e-09
cypCar_00031747	ENSDARG00000016623	0.000310599	1.53488e-12
cypCar_00031900	ENSDARG00000015343	0.00217734	8.81519e-07
cypCar_00032080	ENSDARG00000055276	0.0397279	0.000208171
cypCar_00032100	ENSDARG00000009511	4.42727e-05	1.4691e-56
cypCar_00032121	ENSDARG00000037997	0.0275213	1.36666e-08
cypCar_00032122	ENSDARG00000037998	1.09862e-08	6.53458e-21
cypCar_00032252	ENSDARG00000108953	0.0204297	8.07965e-05
cypCar_00032253	ENSDARG00000108953	0.0102327	0.000621931
cypCar_00032356	ENSDARG00000076699	0.000496128	5.70896e-12
cypCar_00032398	ENSDARG00000074501	3.88606e-05	5.24849e-14
cypCar_00032476	ENSDARG00000015343	4.03866e-05	5.63703e-07
cypCar_00032616	ENSDARG00000007693	7.45666e-07	2.91044e-15
cypCar_00032763	ENSDARG00000061699	0.021561	2.24462e-06
cypCar_00032796	ENSDARG00000038878	5.02661e-05	3.36689e-18
cypCar_00032860	ENSDARG00000092732	0.0417763	2.11739e-06
cypCar_00032949	ENSDARG00000071216	0.000303483	5.39939e-14
cypCar_00032950	ENSDARG00000071224	0.0123235	6.44209e-08
cypCar_00033150	KJ466093.1	0.00785405	5.34694e-11
cypCar_00033394	ENSDARG00000044619	0.0037847	8.74254e-05
cypCar_00033445	ENSDARG00000076499	0.00830314	2.3341e-08
cypCar_00033520	ENSDARG00000101441	0.00157266	9.86282e-09
cypCar_00033577	ENSDARG00000090340	0.0332228	1.43063e-06
cypCar_00033668	ENSDARG00000098508	0.0274822	1.21172e-05
cypCar_00033727	ENSDARG00000008026	0.0463449	9.88871e-05
cypCar_00033845	ENSDARG00000032469	0.0025621	3.10112e-09
cypCar_00033943	ENSDARG00000068367	0.00546735	1.53241e-06
cypCar_00033958	ENSDARG00000068367	0.00340156	0.000164641
cypCar_00034223	ENSDARG00000075261	0.012743	0.000314853
cypCar_00034260	ENSDARG00000058221	0.00165575	2.67189e-10
cypCar_00034489	ENSDARG00000005675	0.0277705	0.00024083
cypCar_00034507	ENSDARG00000100383	0.000186328	2.07036e-10
cypCar_00034573	ENSDARG00000030722	0.000377459	1.34766e-15
cypCar_00034593	ENSDARG00000040319	7.66605e-05	1.4667e-14
cypCar_00034843	ENSDARG00000097901	0.000372457	5.33413e-17
cypCar_00034900	ENSDARG00000062309	0.00055585	1.20864e-10
cypCar_00034901	XP_016117977.1	0.0311333	1.13793e-06
cypCar_00034978	ENSDARG00000039269	0.00126356	1.33384e-10
cypCar_00035006	ENSDARG00000002365	0.0257906	0.00016587
cypCar_00035014	ENSDARG00000006314	0.000262758	7.91048e-09
cypCar_00035079	ENSDARG00000089432	0.0286355	1.93045e-05
cypCar_00035137	ENSDARG00000039034	0.000531215	6.82831e-08
cypCar_00035340	ENSDARG00000105344	0.019487	5.83738e-08
cypCar_00035547	ENSDARG00000105323	0.0264792	6.87095e-07
cypCar_00035567	ENSDARG00000060926	0.00410143	7.2856e-06
cypCar_00035576	ENSDARG00000039439	2.13822e-13	6.36786e-45
cypCar_00035709	ENSDARG00000003109	0.0173571	8.69214e-05
cypCar_00035720	ENSDARG00000105142	0.0385125	1.94442e-05
cypCar_00035879	ENSDARG00000070214	0.021789	5.78859e-06
cypCar_00035906	ENSDARG00000060089	0.0385207	1.1929e-05
cypCar_00035907	ENSDARG00000060089	0.0385887	1.69394e-05
cypCar_00035949	ENSDARG00000100374	1.29725e-07	3.1475e-12
cypCar_00035971	ENSDARG00000025428	0.0407457	0.00103084
cypCar_00036033	ENSDARG00000103467	0.0320285	6.16703e-05
cypCar_00036270	ENSDARG00000060498	7.55223e-11	6.56542e-29
cypCar_00036383	ENSDARG00000027777	1.22166e-14	5.63832e-27
cypCar_00036537	ENSDARG00000055966	0.010422	2.14712e-06
cypCar_00036614	ENSDARG00000045528	0.000848674	5.39106e-10
cypCar_00036815	ENSDARG00000103467	3.16471e-05	8.39227e-13
cypCar_00036910	ENSDARG00000101752	0.00354548	6.10257e-09
cypCar_00036998	ENSDARG00000103399	0.00979151	1.47722e-06
cypCar_00036999	ENSDARG00000037059	0.0050695	6.82831e-08
cypCar_00037009	ENSDARG00000105089	0.0104558	2.10084e-08
cypCar_00037183	ENSDARG00000071116	0.00191244	2.63294e-10
cypCar_00037261	ENSDARG00000004433	0.0125402	2.18366e-05
cypCar_00037420	ENSDARG00000101034	1.16786e-08	1.36588e-24
cypCar_00037619	ENSDARG00000103511	0.0220399	4.89656e-06
cypCar_00037861	ENSDARG00000070542	0.00227748	1.22323e-05
cypCar_00037880	ENSDARG00000055966	3.86795e-10	6.63602e-23
cypCar_00037999	ENSDARG00000105215	0.00843149	0.000128636
cypCar_00038017	ENSDARG00000099821	1.02801e-07	4.17335e-26
cypCar_00038018	ENSDARG00000099821	2.74154e-10	8.33506e-34
cypCar_00038111	ENSDARG00000098799	0.000465847	3.20604e-06
cypCar_00038112	ENSDARG00000104947	0.000271079	1.08577e-05
cypCar_00038113	ENSDARG00000098799	0.0102327	2.83909e-07
cypCar_00038470	ENSDARG00000099002	0.0172247	7.96192e-07
cypCar_00038492	ENSDARG00000091003	0.0319671	4.68723e-18
cypCar_00038524	NP_001294992.1	1.38696e-06	3.08462e-17
cypCar_00038694	ENSDARG00000060668	2.96225e-11	4.59283e-32
cypCar_00038799	ENSDARG00000053456	7.52384e-05	5.41551e-14
cypCar_00038863	ENSDARG00000015557	0.00053354	1.37157e-11
cypCar_00038866	ENSDARG00000040452	3.79426e-06	1.17245e-22
cypCar_00038879	ENSDARG00000032372	0.0200475	1.36093e-07
cypCar_00039083	ENSDARG00000056642	0.00545016	4.23377e-08
cypCar_00039129	ENSDARG00000039265	0.0285335	1.21301e-05
cypCar_00039282	ENSDARG00000027777	1.6742e-07	4.12172e-18
cypCar_00039368	XP_021334021.1	0.0418483	4.0527e-08
cypCar_00039384	AHX22538.1	4.06862e-06	3.124e-13
cypCar_00039441	ENSDARG00000102211	3.52152e-07	1.81404e-48
cypCar_00039465	ENSDARG00000099796	0.0140281	2.12403e-06
cypCar_00039482	ENSDARG00000059906	0.00299623	4.86174e-10
cypCar_00039562	ENSDARG00000055292	0.0117792	4.35107e-08
cypCar_00039673	ENSDARG00000105096	0.00108107	3.44737e-07
cypCar_00039699	ENSDARG00000076820	0.0133984	5.36006e-08
cypCar_00039726	ENSDARG00000099002	0.0182929	3.03081e-07
cypCar_00039735	NA	0.0183599	3.53358e-06
cypCar_00039785	ENSDARG00000045683	6.83174e-05	8.71438e-14
cypCar_00039836	ENSDARG00000102512	0.0242741	5.5593e-06
cypCar_00039865	ENSDARG00000100374	0.000157648	7.02069e-10
cypCar_00040721	ENSDARG00000003570	0.0449998	0.00235373
cypCar_00040824	ENSDARG00000094346	1.96918e-10	2.28132e-29
cypCar_00040940	ENSDARG00000098837	0.00885384	0.000572921
cypCar_00040969	ENSDARG00000068934	0.00051247	1.37031e-08
cypCar_00040972	ENSDARG00000095807	0.0418483	0.00162076
cypCar_00041218	ENSDARG00000100374	0.00282103	3.30994e-07
cypCar_00041458	ENSDARG00000059900	0.0144256	3.72824e-08
cypCar_00041629	ENSDARG00000103720	0.00441077	2.09959e-08
cypCar_00041913	ENSDARG00000060094	3.04052e-14	4.15127e-34
cypCar_00041954	ENSDARG00000104325	0.0389872	7.04892e-05
cypCar_00042021	ENSDARG00000079148	1.70793e-06	1.76555e-20
cypCar_00042132	ENSDARG00000101441	0.013836	3.62473e-06
cypCar_00042224	ENSDARG00000062309	0.000784127	1.49528e-11
cypCar_00042261	ENSDARG00000099411	0.00386514	1.57368e-41
cypCar_00042265	ENSDARG00000018107	0.000388156	8.55382e-14
cypCar_00042282	ENSDARG00000099382	0.00303113	1.28035e-09
cypCar_00042433	ENSDARG00000062080	0.0361837	2.58616e-07
cypCar_00042470	ENSDARG00000045190	2.02097e-11	5.23954e-31
cypCar_00042502	ENSDARG00000040621	0.0287175	2.55634e-06
cypCar_00042507	ENSDARG00000075870	0.0012442	4.76603e-12
cypCar_00042701	ENSDARG00000056407	1.11432e-09	1.70974e-25
cypCar_00042810	ENSDARG00000013628	5.57194e-06	8.5237e-12
cypCar_00043052	ENSDARG00000031683	0.00532667	1.20362e-08
cypCar_00043179	ENSDARG00000074287	0.0328011	1.01477e-05
cypCar_00043332	ENSDARG00000100364	0.0174582	7.23084e-07
cypCar_00043425	ENSDARG00000004952	0.00112833	1.14494e-07
cypCar_00043439	ENSDARG00000098700	1.01447e-14	1.39034e-52
cypCar_00043440	ENSDARG00000098700	4.38378e-05	1.04777e-57
cypCar_00043564	ENSDARG00000099802	0.00831288	8.89329e-06
cypCar_00043914	ENSDARG00000045299	3.08675e-05	4.20042e-09
cypCar_00044040	ENSDARG00000054542	3.33418e-09	3.11495e-23
cypCar_00044414	ENSDARG00000103846	0.00935647	0.000110042
cypCar_00044415	ENSDARG00000103846	0.000131636	1.10793e-07
cypCar_00044602	ENSDARG00000089878	0.0338711	1.39757e-05
cypCar_00044648	ENSDARG00000103467	0.000126678	1.63448e-12
cypCar_00044663	ENSDARG00000099431	1.64834e-05	2.40879e-10
cypCar_00044930	ENSDARG00000035990	0.00266463	2.94135e-11
cypCar_00045166	ENSDARG00000057853	0.0407457	0.00168245
cypCar_00045205	ENSDARG00000005673	0.0455898	1.38898e-36
cypCar_00045217	ENSDARG00000074316	0.00101039	3.15807e-08
cypCar_00045370	ENSDARG00000059933	7.66605e-05	3.32504e-16
cypCar_00045494	ENSDARG00000098377	1.33721e-05	2.79768e-63
cypCar_00045625	ENSDARG00000039724	0.0157895	3.62176e-05
cypCar_00045705	ENSDARG00000004301	0.0266145	2.70065e-05
cypCar_00045784	ENSDARG00000069390	0.00506172	6.14825e-09
cypCar_00045851	ENSDARG00000096670	0.000784127	9.56093e-10
cypCar_00046689	ENSDARG00000039034	0.000883491	1.04214e-08
cypCar_00046698	ENSDARG00000062721	0.0173511	4.54814e-05
cypCar_00046976	ENSDARG00000096060	0.000728039	3.49167e-14
cypCar_00047121	ENSDARG00000062309	0.0461097	2.18928e-05
cypCar_00047478	ENSDARG00000102211	4.32572e-11	7.66998e-23
cypCar_00047570	ENSDARG00000102299	0.035466	7.13741e-05
cypCar_00048048	ENSDARG00000076499	0.012149	1.38343e-07
cypCar_00048435	ENSDARG00000075014	1.19169e-20	3.00058e-54
cypCar_00048675	ENSDARG00000103846	0.0188368	0.000217232
cypCar_00049123	ENSDARG00000088251	0.00885384	8.90447e-05
cypCar_00049148	ENSDARG00000093623	0.0202712	2.54285e-06
cypCar_00049751	ENSDARG00000041221	0.00545109	6.88135e-08
cypCar_00049976	NA	0.00112343	2.0297e-09
cypCar_00050463	ENSDARG00000103846	0.00202053	6.02665e-06
