# Supplementary material for: Studies Into β-Glucan Recognition in Fish Suggests a Key Role for the C-Type Lectin Pathway
Source: Front Immunol. 2019 Feb 26;10:280. doi: 10.3389/fimmu.2019.00280 (PMC6400144; doi:10.3389/fimmu.2019.00280)
Supplement: Supplementary file 2 [file Table_2.XLSX]

## Sheet: Sheet1
Supplementary table 2: Genelist of MacroGard® differentially expressed genes (DEGs) with Ensembl zebrafish gene ID or NCBI protein ID. NA refers to genes for which no valid zebrafish annotation could be identified. Differential gene expression was analysed with DESeq2 or edgeR. Genes are considered differentially expressed genes if p adjusted by DESeq2 < 0.05 and FDR by edgeR < 0.05.
Cypcar	Ensembl zebrafish ID or NCBI protein ID	p adjusted DESeq2	FDR edgeR
cypCar_00000057	ENSDARG00000058357	0.00242669	8.19724e-07
cypCar_00000236	ENSDARG00000019564	0.000338596	7.14157e-06
cypCar_00000243	ENSDARG00000032868	0.0316179	0.00659876
cypCar_00000410	ENSDARG00000036456	0.044923	0.032176
cypCar_00000424	ENSDARG00000104472	6.3398e-05	3.88719e-05
cypCar_00000444	ENSDARG00000010625	0.00288071	0.00022645
cypCar_00000594	ENSDARG00000091906	1.25889e-22	2.14934e-54
cypCar_00000656	ENSDARG00000035420	0.00304582	2.73013e-05
cypCar_00000718	ENSDARG00000040280	0.0268253	1.28924e-17
cypCar_00000722	ENSDARG00000096959	0.00193761	1.17515e-07
cypCar_00000759	ENSDARG00000025518	0.040249	0.000245141
cypCar_00000766	ENSDARG00000002285	0.00418066	1.2962e-24
cypCar_00000769	ENSDARG00000060184	0.00986549	0.00263464
cypCar_00000816	ENSDARG00000026313	0.000736165	6.6464e-09
cypCar_00000817	ENSDARG00000026313	0.00300052	2.21159e-06
cypCar_00000842	ENSDARG00000061908	0.0462016	0.00749969
cypCar_00001047	ENSDARG00000007836	4.23483e-07	2.07571e-08
cypCar_00001100	ENSDARG00000056259	0.00826775	0.000154212
cypCar_00001145	ENSDARG00000063040	2.31406e-08	4.34119e-15
cypCar_00001184	ENSDARG00000019973	0.0199753	0.00819876
cypCar_00001267	ENSDARG00000005482	1.62364e-09	1.89884e-13
cypCar_00001293	XP_021322586.1	0.00313813	8.27966e-30
cypCar_00001295	ENSDARG00000079175	0.00228273	0.00113484
cypCar_00001296	ENSDARG00000040291	0.016341	6.56825e-05
cypCar_00001297	ENSDARG00000020136	1.83925e-05	2.33859e-14
cypCar_00001349	ENSDARG00000042332	1.64531e-10	3.35783e-13
cypCar_00001377	ENSDARG00000101009	0.000121087	9.14128e-08
cypCar_00001380	ENSDARG00000098802	0.0032481	2.99415e-06
cypCar_00001390	ENSDARG00000102987	0.00119022	5.78879e-06
cypCar_00001411	XP_007257232.2	0.000964646	9.16376e-05
cypCar_00001454	ENSDARG00000042379	7.66866e-12	3.8668e-15
cypCar_00001482	ENSDARG00000039863	0.000902531	2.32417e-05
cypCar_00001517	ENSDARG00000094210	0.00953195	0.0260672
cypCar_00001524	ENSDARG00000101317	1.27174e-06	2.0128e-12
cypCar_00001547	ENSDARG00000038686	0.000226037	2.12374e-05
cypCar_00001585	ENSDARG00000013056	6.48738e-05	6.91391e-10
cypCar_00001616	ENSDARG00000056619	0.000564272	7.15145e-08
cypCar_00001708	ENSDARG00000038687	0.00636306	0.00134068
cypCar_00001722	ENSDARG00000045561	0.0157756	1.00094e-12
cypCar_00001723	ENSDARG00000045563	0.0371537	0.000177131
cypCar_00001822	ENSDARG00000019195	0.00457867	2.63925e-06
cypCar_00001877	ENSDARG00000042440	1.26724e-06	9.2592e-14
cypCar_00002074	ENSDARG00000053091	0.000534131	4.35947e-05
cypCar_00002086	ENSDARG00000009839	0.000969619	5.56626e-09
cypCar_00002098	ENSDARG00000015015	6.46385e-08	5.85901e-22
cypCar_00002155	ENSDARG00000079160	0.0295731	0.00905158
cypCar_00002191	ENSDARG00000016867	0.00190654	2.86121e-05
cypCar_00002201	ENSDARG00000010752	0.0373557	0.00698609
cypCar_00002223	ENSDARG00000075851	5.53774e-05	1.25086e-12
cypCar_00002240	ENSDARG00000067672	0.0177037	7.06608e-12
cypCar_00002501	ENSDARG00000074740	0.0250882	0.000193773
cypCar_00002502	ENSDARG00000033587	3.28532e-27	3.4506e-36
cypCar_00002503	ENSDARG00000033587	2.64788e-08	1.29438e-18
cypCar_00002515	ENSDARG00000090973	0.000110422	2.24368e-11
cypCar_00002521	ENSDARG00000088567	0.0193912	1.93862e-05
cypCar_00002529	ENSDARG00000079317	0.00832905	3.04012e-05
cypCar_00002538	ENSDARG00000043531	0.0269085	0.00133494
cypCar_00002557	ENSDARG00000013860	0.0226302	8.11846e-05
cypCar_00002592	ENSDARG00000036008	0.00122762	5.86129e-07
cypCar_00002648	ENSDARG00000097909	0.0311132	0.0350635
cypCar_00002656	ENSDARG00000077308	5.36481e-18	5.53789e-25
cypCar_00002672	ENSDARG00000002285	0.000338596	1.53775e-05
cypCar_00002731	ENSDARG00000069482	0.000161941	4.6404e-06
cypCar_00002793	ENSDARG00000055648	0.00123645	9.37693e-06
cypCar_00002829	ENSDARG00000058357	0.0010022	3.46306e-06
cypCar_00002880	ENSDARG00000043093	0.0371537	6.64917e-19
cypCar_00002910	ENSDARG00000077648	0.00925166	7.74859e-05
cypCar_00002926	ENSDARG00000102776	0.0371537	3.71315e-05
cypCar_00002992	ENSDARG00000037012	0.00615503	0.0212117
cypCar_00002997	ENSDARG00000055064	0.00986549	0.037617
cypCar_00003030	ENSDARG00000044874	0.000149519	2.58744e-07
cypCar_00003050	ENSDARG00000074782	9.12027e-17	1.38344e-30
cypCar_00003094	ENSDARG00000070453	1.3641e-08	1.18438e-10
cypCar_00003273	ENSDARG00000090873	0.00327265	0.0073508
cypCar_00003286	ENSDARG00000010276	0.000279555	0.000673423
cypCar_00003306	ENSDARG00000055416	0.0448369	0.00114188
cypCar_00003332	ENSDARG00000004372	0.000473889	4.40589e-09
cypCar_00003361	ENSDARG00000051836	0.047911	0.0271086
cypCar_00003404	ENSDARG00000053702	0.0309058	0.00386579
cypCar_00003410	ENSDARG00000061566	0.0369635	0.000733693
cypCar_00003425	ENSDARG00000076318	0.00898395	0.00399957
cypCar_00003464	NA	0.00372664	4.48092e-07
cypCar_00003601	ENSDARG00000101017	0.0127554	0.00051697
cypCar_00003603	ENSDARG00000094160	0.0392292	0.0006411
cypCar_00003808	ENSDARG00000034714	0.0337259	0.00117954
cypCar_00003871	XP_021323145.1	0.00989269	0.000413037
cypCar_00003893	ENSDARG00000102171	0.0492661	0.000767844
cypCar_00003894	ENSDARG00000102171	7.20908e-10	1.27735e-17
cypCar_00003989	ENSDARG00000042816	1.5918e-05	2.0444e-07
cypCar_00004040	ENSDARG00000054060	0.0327407	0.00729274
cypCar_00004228	ENSDARG00000007823	2.61466e-05	1.27988e-09
cypCar_00004229	ENSDARG00000042577	0.0283047	0.00032302
cypCar_00004269	ENSDARG00000063040	1.20112e-08	1.96506e-13
cypCar_00004285	ENSDARG00000006353	0.012544	0.000569494
cypCar_00004571	ENSDARG00000089933	0.048589	0.0243469
cypCar_00004633	ENSDARG00000019815	0.0410841	0.0101629
cypCar_00004634	ENSDARG00000006526	0.00931894	0.00158014
cypCar_00004823	ENSDARG00000003446	0.0316737	0.00454956
cypCar_00004824	ENSDARG00000008049	0.000813791	4.07213e-07
cypCar_00004826	ENSDARG00000013681	0.00742749	5.15381e-13
cypCar_00004827	ENSDARG00000013681	1.54196e-06	1.07888e-11
cypCar_00004828	ENSDARG00000013681	0.0490612	0.000343342
cypCar_00004996	ENSDARG00000078734	0.0145848	0.00302557
cypCar_00005064	ENSDARG00000024211	0.00302651	0.00296482
cypCar_00005084	ENSDARG00000068407	0.043041	0.000551485
cypCar_00005097	ENSDARG00000019861	1.98491e-06	3.15471e-07
cypCar_00005099	ENSDARG00000045481	0.00418066	9.30272e-06
cypCar_00005142	ENSDARG00000020645	9.13407e-05	2.58721e-07
cypCar_00005335	ENSDARG00000102612	3.34188e-09	3.4529e-18
cypCar_00005343	ENSDARG00000061710	0.0162712	0.00972782
cypCar_00005345	ENSDARG00000037805	0.00312899	5.14336e-05
cypCar_00005357	ENSDARG00000102160	0.0350589	0.000790127
cypCar_00005358	ENSDARG00000070165	0.043143	0.000981122
cypCar_00005362	ENSDARG00000007734	0.0253337	5.09447e-05
cypCar_00005392	ENSDARG00000014348	0.0140486	0.00165965
cypCar_00005430	ENSDARG00000044339	0.0106743	0.0006411
cypCar_00005437	ENSDARG00000079175	0.0124587	0.00160104
cypCar_00005544	ENSDARG00000099969	5.56536e-05	2.00978e-06
cypCar_00005601	ENSDARG00000038938	0.00173461	4.61285e-05
cypCar_00005894	ENSDARG00000078781	0.0463592	0.0207498
cypCar_00005974	ENSDARG00000013750	0.0454752	0.0199423
cypCar_00006002	ENSDARG00000099382	4.40453e-20	1.10405e-26
cypCar_00006022	ENSDARG00000096959	0.000335762	3.81861e-09
cypCar_00006060	ENSDARG00000052522	0.0357525	0.00247331
cypCar_00006075	ENSDARG00000060626	0.0252957	0.00104615
cypCar_00006143	ENSDARG00000030839	0.00148006	7.85479e-06
cypCar_00006144	ENSDARG00000030839	5.05551e-05	1.38559e-08
cypCar_00006145	ENSDARG00000035435	0.0422747	1.12992e-09
cypCar_00006152	ENSDARG00000038446	0.0230846	4.00404e-05
cypCar_00006159	ENSDARG00000100731	0.000427161	1.30419e-08
cypCar_00006174	ENSDARG00000055076	0.000193687	4.90689e-07
cypCar_00006477	ENSDARG00000058257	2.19436e-05	3.96181e-11
cypCar_00006536	ENSDARG00000054302	0.00200738	2.23576e-05
cypCar_00006617	ENSDARG00000076092	0.000774159	2.5894e-07
cypCar_00006698	ENSDARG00000074850	0.00321316	0.00022538
cypCar_00006741	ENSDARG00000054302	0.000159662	2.41036e-06
cypCar_00006749	ENSDARG00000010601	0.0366889	0.000493065
cypCar_00006813	ENSDARG00000005989	0.00478459	0.000193096
cypCar_00006903	ENSDARG00000056653	0.00128563	1.30766e-06
cypCar_00007109	ENSDARG00000014303	0.0103331	0.00143371
cypCar_00007125	ENSDARG00000026611	0.00452694	3.32795e-05
cypCar_00007201	ENSDARG00000070961	0.0114083	3.71315e-05
cypCar_00007206	ENSDARG00000041060	0.000122159	4.5747e-05
cypCar_00007216	XP_005166455.1	0.00204742	1.31713e-07
cypCar_00007233	ENSDARG00000029114	0.00105073	1.38983e-10
cypCar_00007242	ENSDARG00000019556	1.13188e-05	1.14169e-08
cypCar_00007270	ENSDARG00000005482	3.44291e-10	1.52885e-14
cypCar_00007276	ENSDARG00000104118	0.00657707	6.42039e-05
cypCar_00007292	ENSDARG00000022303	0.00554076	0.00572871
cypCar_00007397	ENSDARG00000097743	0.0344886	0.00250056
cypCar_00007467	ENSDARG00000045561	5.15064e-08	3.3898e-10
cypCar_00007470	ENSDARG00000058716	0.000149861	2.81489e-10
cypCar_00007625	ENSDARG00000098837	0.00174508	9.07751e-06
cypCar_00007656	ENSDARG00000012366	0.0238261	0.0128537
cypCar_00007666	ENSDARG00000076765	0.0018925	1.71688e-05
cypCar_00007685	ENSDARG00000058966	3.15035e-05	1.11565e-12
cypCar_00007824	ENSDARG00000022841	0.0365905	0.000315551
cypCar_00007825	ENSDARG00000022841	0.0495456	0.00602316
cypCar_00007848	ENSDARG00000096829	0.0011019	2.47378e-09
cypCar_00007886	ENSDARG00000029372	0.00137837	1.42449e-06
cypCar_00007903	ENSDARG00000069844	5.80642e-05	8.22872e-37
cypCar_00008147	ENSDARG00000019417	5.5319e-06	1.27282e-13
cypCar_00008248	ENSDARG00000105215	0.0011262	0.000197579
cypCar_00008269	ENSDARG00000002745	0.00759461	1.4388e-17
cypCar_00008323	ENSDARG00000054304	9.07266e-06	1.334e-11
cypCar_00008386	ENSDARG00000032849	0.0122963	0.00102112
cypCar_00008437	ENSDARG00000103540	3.38322e-09	3.81298e-14
cypCar_00008491	ENSDARG00000056804	2.22695e-08	5.63829e-16
cypCar_00008492	ENSDARG00000056804	1.36229e-07	4.16319e-13
cypCar_00008527	ENSDARG00000056112	0.00425285	4.2275e-05
cypCar_00008536	ENSDARG00000019861	3.44291e-10	5.43164e-13
cypCar_00008549	ENSDARG00000016143	0.00237414	2.23369e-06
cypCar_00008567	ENSDARG00000003902	0.0206147	0.00722067
cypCar_00008711	ENSDARG00000087611	0.00647629	1.30833e-05
cypCar_00008851	ENSDARG00000015374	0.00129563	8.65421e-08
cypCar_00009051	ENSDARG00000038429	0.0268253	0.0101216
cypCar_00009068	AHX22538.1	2.79535e-05	1.38559e-08
cypCar_00009205	ENSDARG00000056259	0.00742749	2.07424e-05
cypCar_00009247	ENSDARG00000021004	1.62364e-09	3.49657e-16
cypCar_00009321	ENSDARG00000002172	0.00427236	3.13969e-05
cypCar_00009510	ENSDARG00000010276	5.20379e-06	2.65995e-07
cypCar_00009605	ENSDARG00000004405	4.34029e-25	6.9408e-36
cypCar_00009630	ENSDARG00000103271	0.000321052	2.24463e-06
cypCar_00009670	NA	0.00320521	0.00286335
cypCar_00009705	ENSDARG00000060415	6.70264e-05	1.18943e-09
cypCar_00009707	ENSDARG00000069114	0.0213118	0.000236165
cypCar_00009851	ENSDARG00000033735	0.0115883	0.000336782
cypCar_00009970	XP_021333849.1	0.000189534	5.53124e-05
cypCar_00009988	ENSDARG00000023323	0.0344886	0.00345065
cypCar_00010048	ENSDARG00000101317	0.0019394	3.4529e-18
cypCar_00010119	ENSDARG00000061205	0.0406604	0.00059064
cypCar_00010145	ENSDARG00000089327	0.00113314	3.19011e-07
cypCar_00010160	ENSDARG00000056856	5.90523e-05	2.60337e-07
cypCar_00010173	ENSDARG00000030844	0.00186177	4.26046e-05
cypCar_00010180	ENSDARG00000018303	0.0477231	0.00572894
cypCar_00010226	ENSDARG00000077082	1.96901e-06	1.76202e-13
cypCar_00010325	ENSDARG00000071384	1.7865e-05	0.000232177
cypCar_00010463	ENSDARG00000062374	0.00101488	1.06446e-05
cypCar_00010464	ENSDARG00000062385	1.12836e-05	2.84821e-09
cypCar_00010506	ENSDARG00000012671	0.000848734	2.909e-07
cypCar_00010580	ENSDARG00000043021	0.00541022	1.1277e-06
cypCar_00010620	ENSDARG00000086762	0.0369635	0.0254312
cypCar_00010626	ENSDARG00000062974	0.0207121	0.0017277
cypCar_00010651	ENSDARG00000036282	0.000217596	7.89063e-09
cypCar_00010745	ENSDARG00000074663	0.00450431	9.48544e-07
cypCar_00010775	ENSDARG00000037870	0.00668529	0.0172432
cypCar_00010844	ENSDARG00000044011	0.0273674	0.00461857
cypCar_00010935	ENSDARG00000094002	0.000114179	1.32723e-05
cypCar_00011029	ENSDARG00000101794	0.0443396	0.000973568
cypCar_00011081	ENSDARG00000060200	0.00049768	5.47347e-05
cypCar_00011113	ENSDARG00000104555	7.56452e-17	5.38157e-23
cypCar_00011223	ENSDARG00000100825	0.0185524	0.00566774
cypCar_00011385	ENSDARG00000006251	0.000736165	3.85422e-06
cypCar_00011523	ENSDARG00000077155	0.000545734	2.88421e-11
cypCar_00011562	ENSDARG00000097743	0.0308859	0.00241925
cypCar_00011760	ENSDARG00000079095	1.01664e-12	1.28924e-17
cypCar_00011943	ENSDARG00000099819	0.000545734	2.96406e-09
cypCar_00012028	ENSDARG00000060113	0.000678243	3.09197e-07
cypCar_00012108	ENSDARG00000058160	0.000814265	3.06559e-06
cypCar_00012109	ENSDARG00000058180	0.00612198	1.05861e-05
cypCar_00012113	ENSDARG00000077549	0.000714421	0.000106708
cypCar_00012151	ENSDARG00000100431	0.0378439	0.000141989
cypCar_00012360	ENSDARG00000098293	0.000199464	2.8388e-09
cypCar_00012366	ENSDARG00000099693	3.66603e-20	4.19867e-52
cypCar_00012445	ENSDARG00000044276	0.00303275	0.000353392
cypCar_00012472	ENSDARG00000040291	0.0212956	0.00237669
cypCar_00012490	ENSDARG00000035435	3.90618e-05	7.73035e-09
cypCar_00012514	ENSDARG00000062352	0.016704	7.25856e-17
cypCar_00012588	ENSDARG00000102372	0.0127178	0.000981122
cypCar_00012666	ENSDARG00000102758	0.0121775	3.0536e-12
cypCar_00012794	ENSDARG00000093081	0.0397184	0.00644787
cypCar_00013103	ENSDARG00000007396	0.0332659	3.04012e-05
cypCar_00013171	ENSDARG00000042816	0.00788152	0.0155534
cypCar_00013622	ENSDARG00000009079	0.00101387	7.03018e-08
cypCar_00013695	ENSDARG00000005481	8.28184e-07	4.41269e-09
cypCar_00013724	ENSDARG00000021059	8.17384e-12	2.18925e-15
cypCar_00013841	ENSDARG00000002445	0.00741718	7.22356e-05
cypCar_00013922	ENSDARG00000005481	6.96216e-07	5.61007e-07
cypCar_00013931	ENSDARG00000005049	5.84768e-12	5.97256e-33
cypCar_00013943	ENSDARG00000053493	0.0466774	0.0167319
cypCar_00013997	ENSDARG00000071586	0.0332758	0.0260483
cypCar_00014051	ENSDARG00000075859	0.0309081	0.00103966
cypCar_00014084	ENSDARG00000074443	0.0306024	0.00105062
cypCar_00014116	ENSDARG00000068275	6.32553e-10	1.61423e-22
cypCar_00014328	ENSDARG00000040282	0.0395723	0.0404416
cypCar_00014381	ENSDARG00000024540	0.000687173	0.000246541
cypCar_00014383	ENSDARG00000055290	0.000947719	1.47257e-05
cypCar_00014389	ENSDARG00000055186	0.000289152	1.42611e-05
cypCar_00014482	ENSDARG00000094485	0.0145848	0.00688192
cypCar_00014498	ENSDARG00000104571	0.0440126	0.000609743
cypCar_00014514	ENSDARG00000088794	0.0089743	2.57303e-05
cypCar_00014594	ENSDARG00000077011	0.00379579	6.34939e-07
cypCar_00014604	ENSDARG00000015653	1.71062e-06	1.63754e-09
cypCar_00014699	ENSDARG00000031246	0.0341264	0.000626014
cypCar_00014759	ENSDARG00000056330	0.0260844	8.06826e-68
cypCar_00014760	ENSDARG00000075932	1.6187e-05	5.88831e-09
cypCar_00014784	ENSDARG00000074501	0.0203225	0.000128208
cypCar_00014862	ENSDARG00000002745	0.0390634	0.00699873
cypCar_00015035	ENSDARG00000043571	0.00906585	0.000128208
cypCar_00015036	ENSDARG00000058731	2.61444e-34	7.73081e-47
cypCar_00015037	NA	0.00115422	7.71011e-08
cypCar_00015183	ENSDARG00000102097	0.00252228	1.46757e-08
cypCar_00015201	ENSDARG00000102171	0.00109979	4.85634e-06
cypCar_00015304	ENSDARG00000031776	6.70264e-05	0.000140257
cypCar_00015305	ENSDARG00000031776	2.81122e-06	2.92695e-05
cypCar_00015577	ENSDARG00000056112	0.0115883	0.000795513
cypCar_00015663	XP_003200217.3	0.0127178	0.000111936
cypCar_00015701	ENSDARG00000031426	0.00127403	3.13838e-06
cypCar_00015880	ENSDARG00000103020	0.000138502	1.38755e-09
cypCar_00015888	ENSDARG00000038524	0.00668529	3.30008e-05
cypCar_00015983	ENSDARG00000026766	1.74783e-06	1.05211e-09
cypCar_00016099	ENSDARG00000089368	0.0226302	0.0167096
cypCar_00016204	ENSDARG00000090910	0.0112996	0.000170197
cypCar_00016336	ENSDARG00000036282	2.11169e-06	1.39321e-13
cypCar_00016363	ENSDARG00000037706	0.0139109	0.00845545
cypCar_00016390	ENSDARG00000075014	7.71824e-06	1.158e-07
cypCar_00016435	XP_021335058.1	0.00458106	0.000605889
cypCar_00016507	ENSDARG00000016188	0.0483676	0.00691147
cypCar_00016509	ENSDARG00000062049	0.0280605	0.0219917
cypCar_00016536	ENSDARG00000103271	0.00523202	0.000114988
cypCar_00016583	ENSDARG00000060113	0.0226302	0.000196029
cypCar_00016601	ENSDARG00000093684	0.00135096	6.48113e-08
cypCar_00016624	ENSDARG00000098367	0.0418435	0.0176086
cypCar_00016634	ENSDARG00000100420	8.80221e-08	9.00784e-13
cypCar_00016657	ENSDARG00000102776	0.00259392	1.45288e-17
cypCar_00016726	ENSDARG00000099342	0.0385762	0.000106708
cypCar_00016884	ENSDARG00000009511	0.0348482	2.56404e-13
cypCar_00016997	ENSDARG00000104903	0.0165693	0.00122906
cypCar_00017196	ENSDARG00000071424	0.00181308	1.66253e-05
cypCar_00017215	ENSDARG00000042409	0.0478066	0.000291153
cypCar_00017265	ENSDARG00000004672	0.020396	0.000128208
cypCar_00017512	ENSDARG00000006754	0.0030091	9.04872e-18
cypCar_00017539	ENSDARG00000058221	0.00804044	3.62796e-05
cypCar_00017555	ENSDARG00000101726	0.00745964	0.000228571
cypCar_00017566	ENSDARG00000053091	0.000170189	1.56351e-06
cypCar_00017691	ENSDARG00000045671	0.0154122	0.00290124
cypCar_00017692	ENSDARG00000024211	3.69186e-05	1.77473e-06
cypCar_00017800	ENSDARG00000017834	0.0471951	0.000370339
cypCar_00017813	ENSDARG00000053456	0.000490618	1.07146e-07
cypCar_00017873	ENSDARG00000102987	0.032859	0.0017445
cypCar_00017944	ENSDARG00000070669	2.68697e-14	2.18997e-27
cypCar_00018047	ENSDARG00000098745	0.00915119	7.1092e-06
cypCar_00018089	ENSDARG00000040284	0.0490612	0.000367247
cypCar_00018120	ENSDARG00000014085	0.0106848	0.00138105
cypCar_00018133	ENSDARG00000099411	0.0468335	0.00122906
cypCar_00018147	ENSDARG00000034817	0.000722912	6.78516e-07
cypCar_00018218	ENSDARG00000060200	0.000175953	5.74441e-05
cypCar_00018290	ENSDARG00000006600	0.0322817	0.00400354
cypCar_00018312	ENSDARG00000101127	2.3798e-05	5.11102e-08
cypCar_00018367	ENSDARG00000099843	0.00419202	2.38463e-05
cypCar_00018446	ENSDARG00000103522	0.000245072	7.66359e-07
cypCar_00018483	ENSDARG00000087641	0.0325196	0.0171524
cypCar_00018604	ENSDARG00000059604	0.0208906	0.00153118
cypCar_00018613	ENSDARG00000086266	0.0427247	0.00012551
cypCar_00018694	ENSDARG00000059906	0.000169615	4.02607e-06
cypCar_00018718	ENSDARG00000017367	0.0110073	0.000186801
cypCar_00018742	ENSDARG00000056252	0.0440126	0.00089271
cypCar_00018751	ENSDARG00000019307	0.00619783	0.000194388
cypCar_00018774	ENSDARG00000014592	0.0375138	0.00648174
cypCar_00018819	ENSDARG00000089892	7.0499e-06	1.54331e-07
cypCar_00018835	ENSDARG00000069135	0.0434045	0.00126411
cypCar_00018906	ENSDARG00000010794	5.08337e-15	2.55942e-24
cypCar_00018997	ENSDARG00000023214	0.0104457	4.06871e-05
cypCar_00019037	ENSDARG00000062000	0.0261279	4.17028e-14
cypCar_00019062	ENSDARG00000069168	0.012007	0.000430995
cypCar_00019113	ENSDARG00000099325	0.0266446	0.00390629
cypCar_00019159	ENSDARG00000069376	6.41225e-08	1.6716e-17
cypCar_00019161	ENSDARG00000043394	0.00544079	6.70107e-06
cypCar_00019186	ENSDARG00000059857	0.0123679	5.0821e-05
cypCar_00019287	ENSDARG00000101438	0.0256525	0.000372792
cypCar_00019335	ENSDARG00000015278	0.0148381	0.0011767
cypCar_00019375	ENSDARG00000013928	0.00031342	4.5702e-10
cypCar_00019470	ENSDARG00000022309	0.0010022	1.08998e-07
cypCar_00019471	ENSDARG00000022303	0.000392215	0.000407061
cypCar_00019580	ENSDARG00000029695	0.000263151	3.0251e-06
cypCar_00019706	NA	0.000179845	6.457e-10
cypCar_00019721	ENSDARG00000018382	0.0126239	0.000624573
cypCar_00019844	ENSDARG00000016934	4.15658e-13	8.22872e-37
cypCar_00019845	ENSDARG00000029443	3.50979e-07	6.4026e-14
cypCar_00019885	ENSDARG00000058389	0.00178357	8.52943e-05
cypCar_00019892	ENSDARG00000017748	0.0149025	0.00102112
cypCar_00019901	ENSDARG00000016470	0.0352777	0.0204558
cypCar_00019973	ENSDARG00000090548	2.14257e-05	2.62723e-07
cypCar_00020021	ENSDARG00000043624	0.00931894	5.19526e-05
cypCar_00020093	ENSDARG00000019236	8.18861e-05	1.5795e-05
cypCar_00020157	ENSDARG00000062080	0.0175286	0.000127949
cypCar_00020181	ENSDARG00000006560	0.00674337	4.08769e-05
cypCar_00020192	ENSDARG00000074233	0.000731299	1.32301e-05
cypCar_00020277	ENSDARG00000100794	0.00285698	4.61285e-05
cypCar_00020348	ENSDARG00000021433	0.0046326	2.74618e-06
cypCar_00020353	ENSDARG00000004539	3.65897e-05	7.19351e-15
cypCar_00020354	ENSDARG00000024546	0.0203029	0.0126292
cypCar_00020355	ENSDARG00000013946	0.0279743	0.00692788
cypCar_00020357	ENSDARG00000023053	0.0225031	0.00871406
cypCar_00020395	ENSDARG00000090890	0.0102662	0.0013378
cypCar_00020529	ENSDARG00000004218	2.92872e-05	3.42157e-15
cypCar_00020557	ENSDARG00000061579	0.0276504	0.00165671
cypCar_00020624	ENSDARG00000056615	0.000169615	3.046e-09
cypCar_00020655	ENSDARG00000070318	0.0112511	1.59269e-05
cypCar_00020696	ENSDARG00000090728	1.04804e-10	1.44048e-27
cypCar_00020732	ENSDARG00000093712	0.0070599	0.00179385
cypCar_00020766	ENSDARG00000031246	0.000685047	1.22056e-06
cypCar_00020768	ENSDARG00000097702	0.00953623	0.00782647
cypCar_00020801	ENSDARG00000058991	1.36218e-05	1.41313e-12
cypCar_00020886	ENSDARG00000075748	0.000177512	1.29876e-07
cypCar_00020894	ENSDARG00000013161	0.0409935	0.00233227
cypCar_00020943	ENSDARG00000079166	0.0340472	0.000980522
cypCar_00020993	ENSDARG00000018404	0.0330326	0.00310995
cypCar_00021142	ENSDARG00000078155	0.00338717	0.000152171
cypCar_00021244	ENSDARG00000037153	0.00953623	0.0014338
cypCar_00021257	ENSDARG00000058774	0.0010022	1.16559e-06
cypCar_00021325	ENSDARG00000045066	2.61466e-05	8.03212e-10
cypCar_00021344	ENSDARG00000101127	0.00024998	1.81038e-05
cypCar_00021444	ENSDARG00000101385	1.98966e-05	3.57942e-07
cypCar_00021522	ENSDARG00000088612	2.91409e-11	8.19512e-18
cypCar_00021523	ENSDARG00000089871	0.0202646	9.24841e-20
cypCar_00021526	ENSDARG00000077169	0.00763797	8.31066e-06
cypCar_00021645	ENSDARG00000052330	0.0148222	4.06947e-05
cypCar_00021651	ENSDARG00000070669	1.17649e-19	1.74126e-25
cypCar_00021669	ENSDARG00000060094	2.61466e-05	1.47215e-07
cypCar_00021684	ENSDARG00000002353	0.000423229	3.69746e-07
cypCar_00021745	ENSDARG00000070606	0.048589	4.56075e-05
cypCar_00021755	ENSDARG00000051888	0.0309058	0.00539494
cypCar_00021868	ENSDARG00000101209	1.32885e-08	1.27609e-14
cypCar_00021869	ENSDARG00000051875	1.89462e-05	2.05826e-09
cypCar_00021908	ENSDARG00000013881	2.85225e-06	1.35503e-12
cypCar_00021961	ENSDARG00000053131	0.00828743	0.000673901
cypCar_00022015	ENSDARG00000054501	0.0258244	0.00375181
cypCar_00022056	ENSDARG00000003216	0.00689641	0.0101708
cypCar_00022074	ENSDARG00000042683	0.0377516	0.00245054
cypCar_00022128	ENSDARG00000077383	0.000827545	5.86333e-06
cypCar_00022394	ENSDARG00000076499	0.00101387	7.23461e-08
cypCar_00022412	ENSDARG00000063634	0.00540619	0.00174319
cypCar_00022469	ENSDARG00000076699	0.000464441	2.40971e-08
cypCar_00022484	ENSDARG00000076318	3.08893e-05	4.64433e-07
cypCar_00022542	ENSDARG00000079438	0.0448164	0.00036896
cypCar_00022586	ENSDARG00000069463	0.00915119	0.0044422
cypCar_00022654	ENSDARG00000004060	0.0266757	0.0227305
cypCar_00022725	ENSDARG00000062000	0.00313813	2.99415e-06
cypCar_00022739	ENSDARG00000101334	0.00182865	0.00105219
cypCar_00022887	ENSDARG00000078114	0.0260487	0.0400873
cypCar_00022914	ENSDARG00000036415	0.000199464	4.25975e-07
cypCar_00022916	ENSDARG00000076828	0.00849835	0.0184883
cypCar_00022943	ENSDARG00000098853	5.48447e-05	1.65308e-07
cypCar_00023012	ENSDARG00000013598	1.35278e-05	6.6595e-40
cypCar_00023022	ENSDARG00000100738	0.0378439	0.000194626
cypCar_00023068	ENSDARG00000098745	0.000947719	3.67946e-08
cypCar_00023097	ENSDARG00000061405	0.0448369	0.000443494
cypCar_00023110	ENSDARG00000090401	1.47689e-11	6.62786e-19
cypCar_00023226	ENSDARG00000026531	0.00186177	2.64872e-05
cypCar_00023294	ENSDARG00000059707	0.0354552	0.000222148
cypCar_00023432	ENSDARG00000068784	0.0397508	0.0294803
cypCar_00023556	ENSDARG00000045803	0.0490612	0.0460289
cypCar_00023573	ENSDARG00000077009	0.0284743	0.000138722
cypCar_00023678	XP_021328036.1	0.0198917	0.00010203
cypCar_00023696	ENSDARG00000060072	0.00384703	0.000111075
cypCar_00023727	ENSDARG00000026531	0.0323071	9.2592e-14
cypCar_00023728	ENSDARG00000026531	4.04565e-08	2.28053e-18
cypCar_00023761	ENSDARG00000008735	0.00846148	0.00338788
cypCar_00023855	ENSDARG00000038822	0.0188284	0.00067638
cypCar_00023888	ENSDARG00000079553	0.0112705	3.87931e-13
cypCar_00023889	NA	1.18528e-05	2.46555e-12
cypCar_00023915	ENSDARG00000005673	1.15135e-10	5.51599e-11
cypCar_00023948	ENSDARG00000104045	6.75101e-13	5.06556e-15
cypCar_00024088	ENSDARG00000022841	0.019481	0.00248025
cypCar_00024171	ENSDARG00000102887	0.00240357	0.00347317
cypCar_00024224	ENSDARG00000040971	0.0328034	0.000979851
cypCar_00024225	ENSDARG00000088023	0.0028242	0.000673901
cypCar_00024226	ENSDARG00000014496	0.0219871	0.00152157
cypCar_00024410	ENSDARG00000090401	0.0010022	4.73226e-73
cypCar_00024445	ENSDARG00000019521	6.00082e-09	1.18574e-15
cypCar_00024483	ENSDARG00000012684	0.00427236	0.000127949
cypCar_00024559	ENSDARG00000008660	0.00205631	5.0808e-06
cypCar_00024606	ENSDARG00000032868	0.00372664	0.00262495
cypCar_00024607	ENSDARG00000063111	0.0302544	6.12566e-05
cypCar_00024699	ENSDARG00000067814	1.29955e-19	4.75544e-45
cypCar_00024735	ENSDARG00000017834	5.61905e-05	1.69155e-11
cypCar_00024832	ENSDARG00000068199	7.71824e-06	9.55435e-09
cypCar_00024837	ENSDARG00000037805	0.0376486	0.000478478
cypCar_00024959	ENSDARG00000059900	0.000490618	1.03866e-06
cypCar_00024970	KJ466093.1	2.09055e-12	2.0675e-15
cypCar_00024972	BAA31458.1	7.50579e-09	9.2845e-56
cypCar_00025010	ENSDARG00000101481	0.00193908	1.37753e-06
cypCar_00025011	ENSDARG00000089043	0.00763	0.00352969
cypCar_00025081	ENSDARG00000002353	0.0122963	1.71688e-05
cypCar_00025162	ENSDARG00000101794	3.07056e-06	3.30717e-07
cypCar_00025210	ENSDARG00000071065	0.00160926	0.00161813
cypCar_00025297	ENSDARG00000013892	0.00979516	0.000187806
cypCar_00025342	ENSDARG00000035468	0.0181036	0.00187139
cypCar_00025483	ENSDARG00000060522	0.000116049	4.91247e-07
cypCar_00025500	ENSDARG00000031848	0.0133338	0.000512756
cypCar_00025527	ENSDARG00000024295	0.0322737	0.000794552
cypCar_00025529	ENSDARG00000024295	0.00202028	0.000619589
cypCar_00025538	ENSDARG00000057789	0.0177518	0.00725115
cypCar_00025629	ENSDARG00000071084	0.0463942	0.00147006
cypCar_00025688	ENSDARG00000105503	0.00503116	3.75534e-05
cypCar_00025737	ENSDARG00000079756	0.043143	0.00194879
cypCar_00025748	ENSDARG00000057890	0.000447537	3.0251e-06
cypCar_00025777	ENSDARG00000075990	0.0492661	8.03331e-05
cypCar_00025801	ENSDARG00000014386	0.000332468	6.73003e-06
cypCar_00025811	ENSDARG00000056453	0.0396701	0.000618482
cypCar_00026004	ENSDARG00000060841	0.0137725	0.00230853
cypCar_00026023	ENSDARG00000002791	0.0115543	0.00920239
cypCar_00026064	ENSDARG00000105142	1.07405e-06	5.56566e-09
cypCar_00026077	ENSDARG00000078026	0.0107454	3.0295e-05
cypCar_00026153	ENSDARG00000099819	3.4472e-12	2.30185e-19
cypCar_00026281	ENSDARG00000069844	0.0012705	8.91832e-54
cypCar_00026584	ENSDARG00000052997	0.00533253	4.04791e-07
cypCar_00026593	ENSDARG00000077399	0.0424799	0.00173688
cypCar_00026595	ENSDARG00000104801	0.00193908	1.13325e-06
cypCar_00026670	ENSDARG00000003017	0.0112359	0.000721544
cypCar_00026677	ENSDARG00000015557	0.0226302	4.50749e-05
cypCar_00026700	NA	0.040249	0.0138271
cypCar_00026799	ENSDARG00000034368	0.0107454	0.0101629
cypCar_00026881	ENSDARG00000101380	0.0325196	7.79688e-05
cypCar_00026926	ENSDARG00000024546	0.00147038	9.32665e-06
cypCar_00026931	ENSDARG00000038754	0.000534399	3.18758e-07
cypCar_00026988	ENSDARG00000079009	0.00081377	1.45062e-06
cypCar_00026996	ENSDARG00000090421	0.0226302	0.000447696
cypCar_00027090	ENSDARG00000092488	0.000332468	1.28777e-05
cypCar_00027097	ENSDARG00000056795	0.0119142	0.000133491
cypCar_00027125	ENSDARG00000023868	0.0203291	0.000123807
cypCar_00027169	NP_001070110.1	0.00602084	3.04465e-05
cypCar_00027270	ENSDARG00000015495	0.0266757	7.42753e-05
cypCar_00027346	ENSDARG00000038964	4.01724e-05	2.12622e-15
cypCar_00027448	ENSDARG00000002298	0.000142332	2.58432e-09
cypCar_00027546	ENSDARG00000071586	0.0233478	0.00347317
cypCar_00027636	ENSDARG00000091234	1.57452e-05	2.45078e-11
cypCar_00027707	ENSDARG00000059693	0.000181327	1.41038e-07
cypCar_00027747	ENSDARG00000055240	0.00330475	0.000164149
cypCar_00027787	ENSDARG00000012016	0.000848734	7.36859e-07
cypCar_00027855	ENSDARG00000086173	0.047439	0.0333543
cypCar_00028049	ENSDARG00000024540	8.37278e-06	5.21017e-07
cypCar_00028054	ENSDARG00000103830	0.000448204	9.21936e-09
cypCar_00028061	ENSDARG00000031911	0.0314471	0.000166824
cypCar_00028062	ENSDARG00000031911	0.000937346	5.11804e-08
cypCar_00028132	ENSDARG00000055226	0.000714421	1.40418e-06
cypCar_00028264	ENSDARG00000043009	0.00104877	1.25008e-07
cypCar_00028271	ENSDARG00000098853	0.0294868	0.0213822
cypCar_00028290	ENSDARG00000053010	0.0279743	0.0273767
cypCar_00028446	ENSDARG00000039521	0.00160926	1.23458e-06
cypCar_00028447	ENSDARG00000077130	0.000436882	2.14316e-06
cypCar_00028466	ENSDARG00000021402	0.0344886	0.0384764
cypCar_00028528	ENSDARG00000012945	0.000276658	1.34715e-08
cypCar_00028558	ENSDARG00000103889	5.52538e-05	1.38108e-07
cypCar_00028560	ENSDARG00000053836	0.00434679	0.00770759
cypCar_00028798	ENSDARG00000036065	0.0138043	0.00428046
cypCar_00028870	ENSDARG00000044098	0.0265063	0.000100817
cypCar_00028906	ENSDARG00000114245	0.00465898	0.00153798
cypCar_00028919	ENSDARG00000040284	0.000427161	2.12137e-06
cypCar_00029194	ENSDARG00000089327	0.00189794	1.3313e-07
cypCar_00029232	ENSDARG00000035514	1.28122e-09	2.18903e-14
cypCar_00029388	ENSDARG00000018399	0.0412024	0.000174583
cypCar_00029486	ENSDARG00000088612	5.55341e-06	7.52682e-11
cypCar_00029572	ENSDARG00000079388	0.000714421	3.6705e-97
cypCar_00029598	ENSDARG00000032933	0.0177923	0.00215955
cypCar_00029614	ENSDARG00000069135	0.000971126	3.27675e-06
cypCar_00029651	XP_009292832.1	0.0324551	0.000228756
cypCar_00029812	ENSDARG00000069482	0.00996507	0.000129999
cypCar_00029859	ENSDARG00000058966	5.75015e-07	1.0845e-14
cypCar_00029916	ENSDARG00000035560	0.0467164	2.26306e-11
cypCar_00029949	ENSDARG00000061242	0.0378439	8.47023e-05
cypCar_00030005	ENSDARG00000102783	0.0490612	0.000626014
cypCar_00030019	ENSDARG00000076246	0.000755757	4.35438e-07
cypCar_00030028	ENSDARG00000005049	3.49784e-11	3.18114e-26
cypCar_00030374	XP_021322586.1	3.69428e-11	5.18547e-28
cypCar_00030382	ENSDARG00000076008	0.0456016	0.000485799
cypCar_00030431	ENSDARG00000074023	0.00683261	0.00037236
cypCar_00030459	ENSDARG00000042824	0.0272035	0.00864766
cypCar_00030731	ENSDARG00000102300	0.000505415	0.000141441
cypCar_00030788	ENSDARG00000079009	0.00598041	2.86959e-07
cypCar_00031149	ENSDARG00000104255	0.00162272	1.17103e-05
cypCar_00031274	ENSDARG00000059049	0.00116849	0.000421017
cypCar_00031282	ENSDARG00000056218	0.0328034	0.00126411
cypCar_00031286	ENSDARG00000067794	0.00202537	2.07501e-07
cypCar_00031287	ENSDARG00000070502	0.000102063	2.99596e-06
cypCar_00031376	ENSDARG00000055276	5.63931e-07	4.27415e-10
cypCar_00031424	ENSDARG00000091111	2.68721e-09	7.30348e-17
cypCar_00031440	ENSDARG00000079095	5.45884e-24	5.18547e-28
cypCar_00031450	ENSDARG00000018146	0.0199548	0.0136213
cypCar_00031560	ENSDARG00000079553	1.46251e-05	3.93202e-09
cypCar_00031593	ENSDARG00000100336	0.0406343	0.00698609
cypCar_00031604	ENSDARG00000077737	0.00193908	2.6832e-06
cypCar_00031670	ENSDARG00000087706	0.000414328	4.40458e-07
cypCar_00031747	ENSDARG00000016623	0.0376659	3.63065e-11
cypCar_00031819	ENSDARG00000103519	0.000700577	1.394e-28
cypCar_00031900	ENSDARG00000015343	0.00103295	0.000824631
cypCar_00031908	ENSDARG00000079456	6.92053e-06	4.51008e-10
cypCar_00032035	ENSDARG00000008107	0.00672135	4.44377e-05
cypCar_00032080	ENSDARG00000055276	0.000866885	7.2948e-06
cypCar_00032100	ENSDARG00000009511	0.019481	8.00582e-16
cypCar_00032110	ENSDARG00000007760	8.20124e-05	5.61986e-07
cypCar_00032122	ENSDARG00000037998	4.78214e-06	6.88495e-10
cypCar_00032252	ENSDARG00000108953	7.02131e-05	1.47257e-05
cypCar_00032253	ENSDARG00000108953	0.0011718	0.000207821
cypCar_00032255	ENSDARG00000069090	0.016704	0.0283458
cypCar_00032303	ENSDARG00000071031	0.0121775	0.001668
cypCar_00032356	ENSDARG00000076699	0.00312899	3.50617e-06
cypCar_00032398	ENSDARG00000074501	0.00418066	3.68819e-06
cypCar_00032476	ENSDARG00000015343	0.00516681	0.0167742
cypCar_00032616	ENSDARG00000007693	0.000534399	0.000102332
cypCar_00032628	ENSDARG00000097901	0.00683261	7.85638e-06
cypCar_00032699	ENSDARG00000043046	0.00986549	3.71315e-05
cypCar_00032738	ENSDARG00000059035	0.0238261	0.00713521
cypCar_00032796	ENSDARG00000038878	3.56549e-05	2.05384e-10
cypCar_00032823	ENSDARG00000098837	0.00695872	2.88085e-05
cypCar_00033031	ENSDARG00000068152	0.00806092	0.00236328
cypCar_00033041	ENSDARG00000102912	1.71062e-06	1.07933e-10
cypCar_00033150	KJ466093.1	1.52094e-10	9.34514e-18
cypCar_00033167	ENSDARG00000025983	0.0406343	0.000692383
cypCar_00033394	ENSDARG00000044619	0.00807524	0.00176354
cypCar_00033398	ENSDARG00000056619	0.00223807	2.23577e-06
cypCar_00033423	ENSDARG00000105281	0.0267688	0.0008964
cypCar_00033445	ENSDARG00000076499	0.0374159	0.00031052
cypCar_00033474	ENSDARG00000056145	0.004984	3.24385e-05
cypCar_00033491	ENSDARG00000015731	0.0207121	0.000687868
cypCar_00033575	ENSDARG00000005414	0.0023157	0.000109245
cypCar_00033650	ENSDARG00000007323	0.0057089	0.000729485
cypCar_00033668	ENSDARG00000098508	0.0177037	0.00017913
cypCar_00033943	ENSDARG00000068367	0.010192	0.00298862
cypCar_00033944	ENSDARG00000068367	0.0105723	0.00704807
cypCar_00034102	ENSDARG00000042925	0.00510134	4.97753e-05
cypCar_00034236	ENSDARG00000042308	0.000693397	4.77322e-06
cypCar_00034260	ENSDARG00000058221	3.98649e-07	2.42865e-14
cypCar_00034279	ENSDARG00000076574	0.00105377	3.24918e-07
cypCar_00034291	ENSDARG00000039352	0.0429195	0.01989
cypCar_00034326	NP_001164414.1	0.0114083	7.97494e-05
cypCar_00034507	ENSDARG00000100383	0.0198917	0.00364759
cypCar_00034678	ENSDARG00000041060	0.000715811	0.000360017
cypCar_00034745	ENSDARG00000057787	0.00442534	0.0027927
cypCar_00034898	ENSDARG00000035506	0.000578939	2.99627e-07
cypCar_00034900	ENSDARG00000062309	0.00233851	4.93037e-06
cypCar_00034952	ENSDARG00000016188	0.025789	0.00400855
cypCar_00034966	ENSDARG00000042370	0.000947719	5.4137e-06
cypCar_00034978	ENSDARG00000039269	0.00185869	0.000806275
cypCar_00035006	ENSDARG00000002365	0.00979516	0.00339165
cypCar_00035014	ENSDARG00000006314	0.0242824	0.00337026
cypCar_00035039	ENSDARG00000006409	0.00934032	1.33456e-06
cypCar_00035088	ENSDARG00000044142	0.00143035	2.49048e-06
cypCar_00035214	ENSDARG00000105223	0.00121706	5.64236e-06
cypCar_00035284	ENSDARG00000062338	0.0478066	0.0124324
cypCar_00035340	ENSDARG00000105344	0.000548656	1.67148e-08
cypCar_00035344	ENSDARG00000051888	0.00312899	0.000101813
cypCar_00035372	ENSDARG00000061752	0.00473322	0.000168571
cypCar_00035547	ENSDARG00000105323	2.36081e-05	3.17666e-09
cypCar_00035567	ENSDARG00000060926	0.00806092	0.000325296
cypCar_00035572	ENSDARG00000036106	0.0488825	0.0105929
cypCar_00035576	ENSDARG00000039439	5.65333e-11	1.94929e-24
cypCar_00035581	ENSDARG00000086762	0.000342631	3.59325e-09
cypCar_00035609	ENSDARG00000004492	0.00288071	3.08623e-06
cypCar_00035626	ENSDARG00000059642	0.00147571	4.98311e-06
cypCar_00035709	ENSDARG00000003109	0.0179025	0.00269412
cypCar_00035720	ENSDARG00000105142	1.81735e-05	5.19555e-10
cypCar_00035949	ENSDARG00000100374	0.000269964	1.10628e-05
cypCar_00035971	ENSDARG00000025428	0.0095978	0.00722601
cypCar_00036022	XP_005172207.1	0.0406604	0.000877061
cypCar_00036033	ENSDARG00000103467	0.000123014	1.23432e-07
cypCar_00036153	ENSDARG00000052690	0.00303275	5.34076e-05
cypCar_00036204	ENSDARG00000045999	0.000342074	0.000895126
cypCar_00036270	ENSDARG00000060498	1.20533e-14	3.60213e-23
cypCar_00036383	ENSDARG00000027777	0.00026227	6.60439e-07
cypCar_00036425	ENSDARG00000069504	0.0427706	1.01189e-11
cypCar_00036537	ENSDARG00000055966	5.82499e-05	1.05015e-07
cypCar_00036576	ENSDARG00000008363	5.48447e-05	2.51224e-10
cypCar_00036614	ENSDARG00000045528	0.00948384	8.47023e-05
cypCar_00036745	ENSDARG00000103428	0.0216153	0.00057673
cypCar_00036808	ENSDARG00000086057	0.0109884	0.000398038
cypCar_00036815	ENSDARG00000103467	8.49687e-05	1.17851e-07
cypCar_00036831	ENSDARG00000061450	0.0350589	0.00150906
cypCar_00036832	ENSDARG00000006978	0.040469	0.00529739
cypCar_00036840	ENSDARG00000038237	0.0390443	0.00130532
cypCar_00036910	ENSDARG00000101752	0.0283047	0.000806275
cypCar_00036978	ENSDARG00000043081	0.0213089	0.00942515
cypCar_00036986	NA	0.00316069	2.33097e-06
cypCar_00036987	NA	4.81992e-07	1.61311e-10
cypCar_00036998	ENSDARG00000103399	0.0192807	0.000161539
cypCar_00036999	ENSDARG00000037059	0.000870355	2.08026e-07
cypCar_00037009	ENSDARG00000105089	0.0403588	0.00760828
cypCar_00037172	ENSDARG00000093779	4.68918e-05	1.31494e-07
cypCar_00037173	ENSDARG00000093779	0.00255415	0.000370339
cypCar_00037174	ENSDARG00000093779	0.00678327	0.00248446
cypCar_00037183	ENSDARG00000071116	0.000545734	4.03006e-09
cypCar_00037261	ENSDARG00000004433	0.0084732	0.0005859
cypCar_00037280	ENSDARG00000101104	0.00989269	0.00283877
cypCar_00037333	ENSDARG00000045999	0.0303691	6.48823e-50
cypCar_00037402	ENSDARG00000057286	0.0109884	0.000232245
cypCar_00037420	ENSDARG00000101034	0.00906585	5.05502e-05
cypCar_00037503	ENSDARG00000062933	0.0479318	0.00258631
cypCar_00037566	ENSDARG00000013144	0.019481	0.0122708
cypCar_00037619	ENSDARG00000103511	0.0126239	0.000496704
cypCar_00037626	ENSDARG00000098206	0.0313427	0.000768688
cypCar_00037638	ENSDARG00000093608	1.43702e-06	1.27616e-05
cypCar_00037639	ENSDARG00000094002	0.00570589	0.000413637
cypCar_00037712	ENSDARG00000076182	0.0155526	0.0122728
cypCar_00037825	ENSDARG00000086826	2.8959e-05	2.78339e-09
cypCar_00037828	ENSDARG00000063407	0.0271324	0.0001937
cypCar_00037861	ENSDARG00000070542	0.00312859	0.00057673
cypCar_00037999	ENSDARG00000105215	0.0190783	0.00420288
cypCar_00038017	ENSDARG00000099821	5.05551e-05	4.42068e-15
cypCar_00038018	ENSDARG00000099821	0.0371537	3.4529e-18
cypCar_00038131	ENSDARG00000062297	3.18129e-06	3.46396e-09
cypCar_00038312	XP_009303988.1	0.0217663	7.54105e-05
cypCar_00038347	ENSDARG00000091111	4.46347e-07	1.4075e-11
cypCar_00038414	ENSDARG00000057644	0.00444664	0.000137848
cypCar_00038524	NP_001294992.1	0.00207182	7.37929e-06
cypCar_00038863	ENSDARG00000015557	4.08302e-06	2.02804e-13
cypCar_00038866	ENSDARG00000040452	0.000303913	5.37484e-09
cypCar_00038879	ENSDARG00000032372	0.0478066	0.000685114
cypCar_00038880	ENSDARG00000067672	7.04314e-05	3.94211e-07
cypCar_00038976	ENSDARG00000076257	0.0126239	4.63423e-05
cypCar_00039093	ENSDARG00000044318	0.00175122	0.000387218
cypCar_00039111	ENSDARG00000086374	0.0332659	0.0183796
cypCar_00039129	ENSDARG00000039265	0.0118596	0.000126602
cypCar_00039282	ENSDARG00000027777	0.00629602	4.58655e-05
cypCar_00039384	AHX22538.1	0.0154122	0.00425716
cypCar_00039482	ENSDARG00000059906	0.00109602	2.16311e-08
cypCar_00039699	ENSDARG00000076820	0.00546527	4.47425e-20
cypCar_00039726	ENSDARG00000099002	0.00647868	1.30088e-05
cypCar_00039865	ENSDARG00000100374	0.00039116	3.96196e-05
cypCar_00039944	ENSDARG00000038878	0.00805624	1.77996e-05
cypCar_00040063	ENSDARG00000020960	0.00473571	0.000118914
cypCar_00040101	ENSDARG00000023967	0.000949807	6.99454e-05
cypCar_00040185	ENSDARG00000077239	0.00204259	2.4554e-05
cypCar_00040212	ENSDARG00000075718	6.74585e-06	1.28587e-09
cypCar_00040465	ENSDARG00000026417	0.00859852	0.0023171
cypCar_00040562	ENSDARG00000027222	9.75395e-05	2.81841e-05
cypCar_00040563	XM_005166398.4	1.29637e-17	1.03877e-16
cypCar_00040644	ENSDARG00000030782	0.00312899	2.0882e-05
cypCar_00040650	ENSDARG00000058964	0.0312534	0.00183007
cypCar_00040697	ENSDARG00000068683	0.0170925	0.000973049
cypCar_00040747	ENSDARG00000029372	3.83805e-06	1.20234e-13
cypCar_00040937	ENSDARG00000103959	0.000269467	4.14445e-08
cypCar_00040940	ENSDARG00000098837	4.83789e-05	7.95226e-07
cypCar_00041021	ENSDARG00000102724	0.0410885	0.000345138
cypCar_00041022	ENSDARG00000100539	0.00291959	1.14966e-05
cypCar_00041200	ENSDARG00000098925	0.0410885	0.00415196
cypCar_00041218	ENSDARG00000100374	0.000303062	1.19668e-05
cypCar_00041273	ENSDARG00000069090	0.0146614	0.0138669
cypCar_00041309	ENSDARG00000021372	0.000695747	5.11102e-08
cypCar_00041349	ENSDARG00000060522	0.000848734	1.93319e-05
cypCar_00041368	ENSDARG00000017653	0.00541022	0.00109665
cypCar_00041385	ENSDARG00000013881	0.0257377	0.000325695
cypCar_00041529	ENSDARG00000069752	0.0462016	0.0404416
cypCar_00041594	ENSDARG00000056804	0.0340472	0.000653968
cypCar_00041790	ENSDARG00000096762	0.00064295	3.64768e-05
cypCar_00041797	ENSDARG00000012513	0.0264826	0.0347384
cypCar_00041913	ENSDARG00000060094	0.00597144	6.13118e-06
cypCar_00042005	ENSDARG00000055901	0.0257377	2.22041e-53
cypCar_00042116	ENSDARG00000087243	0.0291423	0.000834897
cypCar_00042224	ENSDARG00000062309	0.00207182	1.03508e-05
cypCar_00042261	ENSDARG00000099411	2.70198e-06	1.13956e-07
cypCar_00042282	ENSDARG00000099382	0.0344886	1.24334e-11
cypCar_00042433	ENSDARG00000062080	0.0115543	1.24798e-05
cypCar_00042470	ENSDARG00000045190	3.76462e-08	1.12774e-15
cypCar_00042701	ENSDARG00000056407	0.0344886	2.9208e-11
cypCar_00042704	ENSDARG00000029856	0.00661578	1.56211e-05
cypCar_00042810	ENSDARG00000013628	0.0013802	1.71688e-05
cypCar_00042959	ENSDARG00000010423	0.00800319	0.0114295
cypCar_00042981	ENSDARG00000052515	0.0226302	0.00293666
cypCar_00043019	ENSDARG00000023868	0.0467652	0.0038323
cypCar_00043144	ENSDARG00000062309	0.0417531	0.000461627
cypCar_00043243	ENSDARG00000008832	0.0127178	9.8304e-06
cypCar_00043337	ENSDARG00000076820	3.85329e-05	1.00866e-12
cypCar_00043425	ENSDARG00000004952	0.00024998	3.0612e-06
cypCar_00043429	ENSDARG00000045525	0.000471882	1.17631e-05
cypCar_00043444	ENSDARG00000078315	0.000779567	2.00476e-08
cypCar_00043564	ENSDARG00000099802	0.000772884	2.77231e-06
cypCar_00043887	ENSDARG00000008186	0.0301764	0.0170088
cypCar_00043937	ENSDARG00000098774	0.00183059	0.00021727
cypCar_00044040	ENSDARG00000054542	8.40435e-25	8.68364e-27
cypCar_00044138	ENSDARG00000098508	0.0418668	0.000690656
cypCar_00044648	ENSDARG00000103467	0.00172278	5.31408e-06
cypCar_00044697	ENSDARG00000087857	0.0344886	0.000447696
cypCar_00045083	ENSDARG00000095746	0.0395723	0.0406384
cypCar_00045166	ENSDARG00000057853	0.00555528	0.000340949
cypCar_00045205	ENSDARG00000005673	0.00171032	8.35351e-17
cypCar_00045294	ENSDARG00000017311	0.0478066	0.00691602
cypCar_00045325	ENSDARG00000007603	0.0354552	0.0499597
cypCar_00045368	ENSDARG00000077337	0.0344886	0.00388039
cypCar_00045494	ENSDARG00000098377	1.36238e-10	1.76566e-51
cypCar_00045617	ENSDARG00000074904	0.0112705	3.26793e-05
cypCar_00045861	ENSDARG00000014003	1.11906e-05	4.20354e-11
cypCar_00046280	ENSDARG00000099979	0.0344886	0.000564514
cypCar_00046549	ENSDARG00000036942	0.00424369	0.000213299
cypCar_00046724	ENSDARG00000103522	0.0011019	6.24174e-07
cypCar_00046820	ENSDARG00000074085	7.17295e-05	6.86759e-11
cypCar_00046849	ENSDARG00000075327	0.019401	1.53307e-05
cypCar_00047008	ENSDARG00000007727	0.0107054	0.000240978
cypCar_00047029	ENSDARG00000005842	0.0404781	0.00883795
cypCar_00047052	ENSDARG00000011175	0.044847	0.0237883
cypCar_00047121	ENSDARG00000062309	0.0121568	0.000196022
cypCar_00047183	ENSDARG00000111882	7.56452e-17	4.12896e-36
cypCar_00047225	ENSDARG00000038822	0.00535551	0.000206466
cypCar_00047250	ENSDARG00000058953	0.00978201	6.01097e-05
cypCar_00047291	ENSDARG00000090890	0.00499651	0.000111948
cypCar_00047333	ENSDARG00000019521	0.00635223	5.93589e-15
cypCar_00047478	ENSDARG00000102211	0.0246692	1.12992e-09
cypCar_00047502	ENSDARG00000091813	5.57624e-06	3.5444e-11
cypCar_00047570	ENSDARG00000102299	0.000848734	4.76136e-05
cypCar_00047626	ENSDARG00000091813	0.000548656	3.33495e-09
cypCar_00047710	ENSDARG00000070378	0.00468004	2.53958e-18
cypCar_00047756	ENSDARG00000038668	0.00402919	1.90366e-05
cypCar_00047765	XP_021327528.1	2.8386e-05	4.84604e-13
cypCar_00047772	ENSDARG00000059507	0.00177617	9.53158e-06
cypCar_00047938	ENSDARG00000074488	0.00651335	0.000329978
cypCar_00048000	ENSDARG00000054300	0.0123323	2.67813e-05
cypCar_00048048	ENSDARG00000076499	0.00464358	3.68819e-06
cypCar_00048069	ENSDARG00000102366	0.0117483	1.53307e-05
cypCar_00048172	ENSDARG00000086753	0.0406501	0.00484533
cypCar_00048404	ENSDARG00000027803	1.11906e-05	1.19342e-09
cypCar_00048435	ENSDARG00000075014	0.0314471	1.27609e-14
cypCar_00048530	XP_021327041.1	0.00465354	7.37929e-06
cypCar_00048576	ENSDARG00000104834	0.000545734	1.54331e-07
cypCar_00048927	ENSDARG00000105241	0.0151027	0.000494756
cypCar_00049018	ENSDARG00000039863	0.0284743	0.0124324
cypCar_00049123	ENSDARG00000088251	0.0121568	0.00119719
cypCar_00049201	ENSDARG00000102435	0.00602805	0.000886625
cypCar_00049253	ENSDARG00000070502	0.00735613	0.000256255
cypCar_00049710	ENSDARG00000070378	6.78242e-05	5.15381e-13
cypCar_00049751	ENSDARG00000041221	0.00131168	5.26532e-07
cypCar_00049976	NA	0.00833447	5.42934e-05
