# Supplementary material for: Studies Into β-Glucan Recognition in Fish Suggests a Key Role for the C-Type Lectin Pathway
Source: Front Immunol. 2019 Feb 26;10:280. doi: 10.3389/fimmu.2019.00280 (PMC6400144; doi:10.3389/fimmu.2019.00280)
Supplement: Supplementary file 3 [file Table_3.XLSX]

## Sheet: Sheet1
Supplementary table 3: GOrilla GO enrichment analysis of curdlan differentially expressed genes (DEGs). False discovery rate (FDR) correction is performed using the Benjamini and Hochberg (1995) method.
Domain	GO Term	Description	FDR q-value	DEG Number
GO molecular function	GO:0032813	tumor necrosis factor receptor superfamily binding	0.0199	6
GO molecular function	GO:0005164	tumor necrosis factor receptor binding	0.00994	6
GO Biological Process	GO:0002376	immune system process	0.00202	22
GO Biological Process	GO:0043207	response to external biotic stimulus	0.00439	15
GO Biological Process	GO:0009607	response to biotic stimulus	0.00322	15
GO Biological Process	GO:0006955	immune response	0.00722	15
GO Biological Process	GO:0006952	defense response	0.0119	14
GO Biological Process	GO:0070309	lens fiber cell morphogenesis	0.0207	3
GO Biological Process	GO:0006954	inflammatory response	0.0428	9
