# Supplementary material for: Studies Into β-Glucan Recognition in Fish Suggests a Key Role for the C-Type Lectin Pathway
Source: Front Immunol. 2019 Feb 26;10:280. doi: 10.3389/fimmu.2019.00280 (PMC6400144; doi:10.3389/fimmu.2019.00280)
Supplement: Supplementary file 4 [file Table_4.XLSX]

## Sheet: Sheet1
Supplementary table 4: GOrilla GO enrichment analysis of MacroGard® differentially expressed genes (DEGs). False discovery rate (FDR) correction is performed using the Benjamini and Hochberg (1995) method.
Domain	GO Term	Description	FDR q-value	DEG Number
GO Molecular Function	GO:0005126	cytokine receptor binding	0.00412	15
GO Molecular Function	GO:0004896	cytokine receptor activity	0.00348	11
GO Molecular Function	GO:0005164	tumor necrosis factor receptor binding	0.0497	6
GO Molecular Function	GO:0046961	proton-transporting ATPase activity, rotational mechanism	0.0398	6
GO Molecular Function	GO:0060589	nucleoside-triphosphatase regulator activity	0.0479	16
GO Molecular Function	GO:0042625	ATPase coupled ion transmembrane transporter activity	0.0467	9
GO Molecular Function	GO:0019829	cation-transporting ATPase activity	0.0421	9
GO Molecular Function	GO:0098772	molecular function regulator	0.0441	48
GO Molecular Function	GO:0005096	GTPase activator activity	0.0488	14
GO Biological Process	GO:0002376	immune system process	8.35e-08	35
GO Biological Process	GO:0006952	defense response	1.31e-07	25
GO Biological Process	GO:0006955	immune response	4.38e-07	25
GO Biological Process	GO:0043207	response to external biotic stimulus	1.45e-06	23
GO Biological Process	GO:0009607	response to biotic stimulus	1.35e-06	23
GO Biological Process	GO:0051707	response to other organism	2.95e-05	19
GO Biological Process	GO:0050896	response to stimulus	0.000116	78
GO Biological Process	GO:0051704	multi-organism process	0.00011	19
GO Biological Process	GO:0007165	signal transduction	0.000269	101
GO Biological Process	GO:0006954	inflammatory response	0.000708	13
GO Biological Process	GO:0009605	response to external stimulus	0.0056	26
GO Biological Process	GO:0098542	defense response to other organism	0.00604	11
GO Biological Process	GO:0009617	response to bacterium	0.00662	11
GO Biological Process	GO:0006935	chemotaxis	0.00728	13
GO Biological Process	GO:0060326	cell chemotaxis	0.0109	10
GO Biological Process	GO:0019221	cytokine-mediated signaling pathway	0.019	9
GO Biological Process	GO:0042742	defense response to bacterium	0.0218	8
GO Biological Process	GO:0070309	lens fiber cell morphogenesis	0.0235	3
GO Biological Process	GO:0042330	taxis	0.0262	13
GO Biological Process	GO:0016477	cell migration	0.0249	27
GO Biological Process	GO:0042221	response to chemical	0.0317	31
GO Biological Process	GO:0048870	cell motility	0.0405	27
GO Biological Process	GO:0034097	response to cytokine	0.0432	6
GO Biological Process	GO:0040011	locomotion	0.0435	28
GO Biological Process	GO:0051336	regulation of hydrolase activity	0.0428	17
GO Cellular Component	GO:0005773	vacuole	0.0301	13
GO Cellular Component	GO:0005768	endosome	0.0441	14
GO Cellular Component	GO:0009897	external side of plasma membrane	0.0449	9
